# Supplementary material for: The aetiological relationship between depressive symptoms and health-related quality of life: A population-based twin study in Sri Lanka
Source: PLoS One. 2022 Mar 30;17(3):e0265421. doi: 10.1371/journal.pone.0265421 (PMC8967029; doi:10.1371/journal.pone.0265421)
Supplement: S1 File — (ZIP) [file pone.0265421.s008.zip]

Archive with 2 entries (2 files):
- Main Dataset_CoTaSS.csv
- __MACOSX/._Main Dataset_CoTaSS.csv
