# Supplementary material for: The aetiological relationship between depressive symptoms and health-related quality of life: A population-based twin study in Sri Lanka
Source: PLoS One. 2022 Mar 30;17(3):e0265421. doi: 10.1371/journal.pone.0265421 (PMC8967029; doi:10.1371/journal.pone.0265421)
Supplement: S1 File — (ZIP) [file pone.0265421.s008.zip › Main Dataset_CoTaSS.csv]

	numclust	numtw.no	c1c2.sexzyg	pbecktot	sf.gen.hlth	sf.pain	sf.soc.func	sf.phys.func	sf.role.phys	sf.role.emo	sf.emo.wllb	sf.enrg.fat	sex.c1c2
1	2	1	6	1	65	80	100	95	100	100	84	60	0
2	3	1	6	0	60	100	100	100	100	100	76	60	0
3	5	1	6	4	50	60	100	65	100	100	72	90	0
4	6	1	6	14	65	90	62.5	100	100	100	64	70	0
5	8	1	6	0	55	100	100	100	100	100	92	70	0
6	9	1	6	9	55	77.5	37.5	30	100	33.33333206	48	60	1
7	11	1	6	3	55	100	75	100	100	100	68	75	0
8	15	1	6	20	35	35	62.5	95	25	33.33333206	32	35	1
9	16	1	6	14	55	100	100	100	100	100	56	80	0
10	17	1	6	2	60	100	100	100	100	100	88	90	0
11	25	1	6	0	60	80	100	100	100	100	92	85	0
12	26	1	6	4	60	100	100	70	100	100	92	80	1
13	27	1	6	6	30	45	75	100	0	0	64	55	0
14	28	1	6	2	65	100	100	100	100	100	92	90	0
15	30	1	6	0	65	77.5	87.5	100	0	100	92	65	0
16	31	1	6	1	60	100	62.5	90	100	0	56	70	1
17	32	1	6	14	60	100	50	100	100	0	40	40	0
18	33	1	6	8	55	80	100	100	100	100	76	60	1
19	35	1	6	6	60	67.5	75	75	100	100	76	60	1
20	37	1	6	4	35	100	100	100	0	100	92	70	1
21	39	1	6	1	55	32.5	37.5	100	0	100	80	70	0
22	40	1	6	2	60	57.5	62.5	100	100	0	68	60	1
23	41	1	6	0	70	100	100	100	100	100	88	90	1
24	42	1	6	8	45	100	100	90	100	0	68	75	1
25	43	1	6	3	55	100	100	95	100	100	76	60	1
26	46	1	6	11	60	32.5	50	65	0	0	68	60	0
27	47	1	6	19	55	70	75	75	0	0	52	40	1
28	51	1	6	21	35	80	75	90	0	100	36	30	1
29	53	1	6	37	20	32.5	50	40	0	0	28	30	1
30	57	1	6	0	60	100	75	90	100	100	76	90	1
31	59	1	6	23	55	80	50	50	0	0	48	45	1
32	60	1	6	23	30	20	25	45	0	0	44	10	1
33	62	1	6	18	55	80	100	100	0	100	44	70	1
34	67	1	6	4	65	100	100	100	100	100	92	60	0
35	70	1	6	0	60	100	100	100	100	100	92	70	1
36	71	1	6	30	50	70	87.5	70	100	33.33333206	56	40	1
37	75	1	6	3	65	100	75	90	100	100	68	60	1
38	80	1	6	3	65	100	100	100	100	100	84	70	0
39	81	1	6	23	45	57.5	87.5	25	100	100	44	40	0
40	82	1	6	2	60	100	100	85	100	100	100	80	0
41	87	1	6	9	55	100	100	100	100	100	92	80	1
42	88	1	6	3	55	100	100	90	100	100	84	60	1
43	89	1	6	5	60	100	62.5	100	100	0	40	50	1
44	94	1	6	3	60	80	100	70	100	100	92	60	1
45	95	1	6	8	40	67.5	62.5	95	0	0	76	50	1
46	98	1	6	4	60	100	100	90	100	100	100	80	1
47	99	1	6	8	45	67.5	100	25	0	100	84	20	1
48	101	1	6	7	45	100	100	75	100	100	56	75	1
49	102	1	6	0	75	100	100	100	100	100	92	70	0
50	104	1	6	3	65	100	100	100	100	100	84	70	1
51	106	1	6	8	60	100	100	100	100	100	68	50	1
52	109	1	6	7	55	100	100	95	100	100	76	60	1
53	111	1	6	0	55	80	100	90	100	100	88	65	1
54	112	1	6	2	65	100	100	70	100	100	100	90	1
55	114	1	6	2	65	100	100	100	100	100	80	55	0
56	116	1	6	2	60	67.5	87.5	100	50	100	84	60	1
57	119	1	6	1	55	80	100	55	100	100	88	70	1
58	120	1	6	4	55	57.5	87.5	85	0	100	92	70	1
59	121	1	6	34	45	47.5	75	55	75	0	48	65	1
60	122	1	6	14	55	80	87.5	100	100	100	72	60	0
61	124	1	6	2	60	100	100	100	100	100	84	55	0
62	125	1	6	13	60	80	100	90	0	0	68	60	0
63	126	1	6	3	65	100	50	90	100	100	92	60	1
64	130	1	6	13	55	80	100	100	0	0	80	60	0
65	132	1	6	16	75	100	100	100	100	100	96	95	0
66	135	1	6	2	50	70	100	50	100	100	84	45	0
67	137	1	6	4	75	100	100	100	100	100	92	90	1
68	139	1	6	0	75	100	100	100	100	100	72	70	0
69	145	1	6	0	65	100	100	100	100	100	92	80	0
70	151	1	6	14	65	100	100	100	100	100	80	80	1
71	154	1	6	24	55	90	62.5	80	100	100	28	80	1
72	155	1	6	28	25	57.5	25	55	0	0	36	45	1
73	157	1	6	5	55	100	75	100	100	0	60	60	0
74	158	1	6	3	60	55	75	95	0	100	84	40	1
75	161	1	6	4	65	100	100	90	100	100	92	70	0
76	165	1	6	4	70	100	100	100	100	100	76	65	0
77	174	1	6	8	35	100	87.5	95	0	100	80	75	1
78	176	1	6	8	65	100	100	100	100	0	60	75	1
79	177	1	6	2	60	100	100	100	100	100	76	70	1
80	180	1	6	18	55	57.5	62.5	65	0	100	60	55	1
81	182	1	6	5	60	100	100	90	100	100	84	80	1
82	183	1	6	1	60	100	100	100	100	100	92	50	1
83	184	1	6	0	60	100	100	100	100	100	92	60	0
84	185	1	6	4	45	100	100	90	100	100	80	60	1
85	186	1	6	16	35	100	100	45	100	100	68	70	1
86	187	1	6	11	70	87.5	100	70	100	100	80	80	1
87	188	1	6	8	30	50	100	65	100	100	68	65	1
88	189	1	6	4	70	100	100	100	100	100	80	90	1
89	192	1	6	1	55	90	100	95	100	100	84	80	1
90	193	1	6	40	40	80	100	100	100	100	20	45	1
91	194	1	6	6	70	77.5	75	90	0	100	76	60	1
92	196	1	6	3	70	100	100	100	100	100	80	85	1
93	197	1	6	5	70	100	100	100	100	100	76	70	1
94	198	1	6	5	70	100	100	100	100	100	84	70	1
95	201	1	6	0	60	100	100	95	100	100	72	70	0
96	204	1	6	2	55	100	100	90	100	100	84	70	0
97	205	1	6	4	55	100	100	75	100	100	92	65	0
98	208	1	6	1	60	80	100	90	100	100	84	90	1
99	209	1	6	12	45	100	75	100	100	0	80	70	1
100	211	1	6	9	35	87.5	87.5	100	50	0	40	65	1
101	215	1	6	1	50	45	50	100	0	100	76	70	1
102	216	1	6	0	55	70	100	100	100	100	88	80	0
103	220	1	6	2	60	100	100	100	100	100	92	80	0
104	226	1	6	8	20	35	100	30	0	66.66666412	72	80	1
105	227	1	6	0	60	100	100	100	100	100	92	80	0
106	228	1	6	5	55	80	100	85	100	100	84	60	1
107	230	1	6	5	70	90	100	85	100	100	76	70	0
108	231	1	6	8	70	100	100	100	100	100	80	70	0
109	232	1	6	15	45	35	37.5	70	0	0	32	35	1
110	233	1	6	0	65	80	100	90	100	100	76	55	0
111	234	1	6	1	50	80	100	100	0	100	84	85	1
112	236	1	6	0	60	100	100	100	100	100	92	90	0
113	237	1	6	1	80	100	100	100	100	100	92	100	1
114	241	1	6	5	40	100	100	100	100	100	80	65	0
115	242	1	6	14	45	77.5	62.5	70	25	100	72	55	0
116	243	1	6	7	60	100	100	100	0	0	76	65	0
117	244	1	6	1	70	100	100	100	75	100	80	65	0
118	246	1	6	0	70	100	100	100	100	100	76	60	0
119	250	1	6	2	60	80	100	100	100	100	88	80	0
120	251	1	6	0	45	55	62.5	90	0	100	72	85	1
121	252	1	6	3	70	77.5	100	65	0	100	100	100	0
122	253	1	6	0	60	100	100	100	100	100	84	80	1
123	254	1	6	15	55	100	100	20	75	33.33333206	72	75	0
124	255	1	6	3	65	100	100	85	100	100	92	80	1
125	258	1	6	4	30	80	87.5	75	25	100	72	55	1
126	259	1	6	9	55	10	0	20	0	0	48	55	1
127	261	1	6	8	70	70	87.5	75	100	100	72	65	1
128	264	1	6	4	60	100	100	85	100	100	80	80	0
129	267	1	6	0	65	100	100	95	100	100	96	95	1
130	268	1	6	1	55	100	100	100	100	100	88	80	1
131	269	1	6	0	30	100	100	90	100	100	92	80	1
132	270	1	6	1	45	80	100	100	100	100	84	65	1
133	272	1	6	10	50	100	100	100	50	33.33333206	64	75	0
134	279	1	6	7	35	77.5	62.5	70	100	100	60	50	0
135	280	1	6	3	70	100	100	100	100	100	72	60	0
136	281	1	6	0	75	80	100	60	100	100	88	80	0
137	284	1	6	0	55	100	100	100	100	100	92	90	0
138	285	1	6	0	65	100	100	100	100	100	92	85	0
139	288	1	6	2	40	80	100	90	100	100	88	50	1
140	293	1	6	3	55	70	100	55	100	100	88	30	1
141	296	1	6	1	55	80	100	100	100	100	80	65	1
142	298	1	6	0	70	90	100	100	100	100	84	80	1
143	299	1	6	6	60	100	100	100	100	100	92	80	1
144	303	1	6	12	35	100	100	65	100	100	84	55	1
145	305	1	6	1	60	80	100	100	100	100	96	85	1
146	306	1	6	3	70	100	100	100	100	100	92	90	1
147	307	1	6	18	45	57.5	75	0	0	33.33333206	72	65	0
148	311	1	6	6	55	80	50	80	100	100	88	75	1
149	312	1	6	2	25	100	100	100	100	100	76	70	1
150	313	1	6	1	60	100	100	65	100	100	72	65	0
151	314	1	6	2	65	90	87.5	90	100	100	84	50	0
152	316	1	6	3	25	60	100	90	100	66.66666412	60	80	1
153	317	1	6	0	60	100	100	100	100	100	92	95	0
154	324	1	6	1	60	100	100	75	100	100	76	80	1
155	325	1	6	6	60	70	100	65	100	100	76	55	1
156	326	1	6	27	40	100	87.5	90	100	66.66666412	64	65	1
157	328	1	6	2	65	100	75	90	100	100	68	80	1
158	329	1	6	0	65	100	100	100	100	100	88	65	1
159	353	1	6	11	65	80	100	90	0	0	72	65	1
160	355	1	6	7	60	100	75	100	25	100	68	60	0
161	356	1	6	36	45	100	100	90	100	100	60	75	1
162	360	1	6	7	35	100	100	65	100	100	68	60	1
163	361	1	6	1	50	100	100	90	100	100	80	55	1
164	362	1	6	2	50	100	100	70	100	100	72	60	1
165	363	1	6	8	50	80	100	85	100	100	76	65	1
166	368	1	6	6	45	100	100	85	100	100	80	65	0
167	371	1	6	0	65	100	100	75	100	100	80	80	1
168	372	1	6	0	35	100	100	90	100	100	76	70	1
169	373	1	6	0	65	100	100	100	100	100	84	80	1
170	374	1	6	6	55	80	100	100	100	100	68	70	1
171	377	1	6	0	60	100	100	90	100	100	92	80	1
172	378	1	6	0	60	100	100	100	100	100	64	65	0
173	379	1	6	2	40	67.5	50	55	0	100	64	65	0
174	382	1	6	5	35	80	100	100	25	100	68	60	1
175	396	1	6	0	65	100	100	90	100	100	92	80	0
176	401	1	6	0	45	100	100	100	100	100	88	90	0
177	403	1	6	0	65	100	100	70	100	100	84	60	1
178	406	1	6	1	60	100	100	100	100	100	100	100	0
179	408	1	6	0	80	100	100	100	100	100	100	100	0
180	409	1	6	4	60	100	100	80	100	100	92	60	0
181	412	1	6	3	55	100	100	60	100	100	92	90	0
182	413	1	6	11	45	42.5	100	35	0	33.33333206	84	70	1
183	414	1	6	16	25	100	100	75	100	100	60	60	1
184	415	1	6	6	45	100	100	50	100	100	84	70	1
185	419	1	6	1	50	100	100	100	100	100	80	70	1
186	425	1	6	5	55	45	50	15	0	100	72	45	1
187	426	1	6	4	60	100	100	90	100	100	72	75	1
188	427	1	6	17	35	100	75	20	100	100	64	40	1
189	428	1	6	9	60	67.5	100	100	50	100	56	75	1
190	429	1	6	14	45	100	100	85	100	100	68	55	1
191	433	1	6	5	60	60	100	90	100	100	92	80	0
192	434	1	6	2	40	45	50	90	0	66.66666412	84	60	1
193	440	1	6	0	45	100	100	75	100	100	92	80	1
194	441	1	6	1	85	100	100	100	100	100	88	70	1
195	443	1	6	12	20	32.5	25	100	0	0	32	20	1
196	444	1	6	0	65	100	100	40	100	100	92	75	0
197	446	1	6	0	55	70	100	100	100	100	84	65	0
198	447	1	6	4	65	90	100	80	100	100	84	70	1
199	450	1	6	4	60	100	100	90	100	100	84	60	0
200	451	1	6	1	40	55	50	90	0	100	84	65	0
201	453	1	6	5	65	100	75	100	100	100	60	60	1
202	459	1	6	0	60	100	100	95	100	100	88	80	1
203	460	1	6	2	55	100	100	100	100	100	84	70	0
204	461	1	6	4	65	100	100	80	100	100	52	55	0
205	462	1	6	2	90	100	50	80	100	100	92	100	0
206	463	1	6	10	70	100	100	70	0	0	92	80	0
207	466	1	6	3	50	55	50	65	0	100	84	60	0
208	468	1	6	32	60	100	50	100	100	0	24	50	1
209	469	1	6	36	30	22.5	62.5	70	100	100	36	40	1
210	470	1	6	2	70	80	100	100	100	100	56	65	0
211	471	1	6	4	50	67.5	62.5	55	25	66.66666412	84	60	0
212	475	1	6	15	40	35	37.5	55	0	0	60	55	1
213	476	1	6	2	55	90	100	90	100	100	84	60	0
214	477	1	6	0	50	100	100	80	100	100	92	90	1
215	478	1	6	5	25	47.5	87.5	90	0	100	56	65	1
216	479	1	6	1	70	70	100	95	100	100	84	55	1
217	480	1	6	13	55	80	100	80	25	100	76	65	0
218	481	1	6	5	65	100	100	100	100	100	92	80	1
219	484	1	6	14	55	80	75	100	0	0	68	80	1
220	485	1	6	1	85	100	100	85	100	100	92	85	0
221	486	1	6	2	70	100	100	100	100	100	92	60	0
222	487	1	6	3	45	100	100	95	100	100	92	80	1
223	488	1	6	7	60	100	100	90	100	100	68	80	0
224	490	1	6	14	70	100	100	100	75	0	64	95	1
225	493	1	6	4	50	80	100	85	0	100	64	55	0
226	498	1	6	5	100	100	100	95	50	100	100	100	0
227	499	1	6	4	70	100	100	95	100	100	100	80	1
228	501	1	6	17	65	67.5	100	85	0	100	64	55	1
229	503	1	6	0	75	100	100	100	100	100	96	90	0
230	504	1	6	12	55	57.5	62.5	95	50	33.33333206	52	50	1
231	506	1	6	22	65	90	50	100	100	0	60	50	1
232	507	1	6	3	100	100	100	100	100	100	100	100	0
233	508	1	6	13	70	90	50	80	100	100	80	60	1
234	511	1	6	6	60	100	100	45	100	66.66666412	76	80	1
235	515	1	6	19	75	45	75	95	100	100	52	55	1
236	516	1	6	0	100	100	100	100	100	100	100	100	0
237	518	1	6	10	70	60	100	100	100	100	84	55	0
238	519	1	6	4	95	100	100	100	100	0	96	100	1
239	520	1	6	5	75	55	100	75	75	100	76	86.66666412	1
240	522	1	6	0	100	100	100	100	100	100	96	100	0
241	523	1	6	0	100	100	100	95	100	100	100	100	0
242	524	1	6	12	25	100	100	100	100	100	64	55	1
243	532	1	6	2	45	100	100	85	100	100	84	70	1
244	533	1	6	7	100	100	100	100	100	100	96	70	0
245	535	1	6	3	30	80	100	80	100	100	80	75	1
246	537	1	6	8	25	32.5	50	30	0	100	76	55	0
247	538	1	6	5	90	100	100	100	100	100	100	100	1
248	539	1	6	0	90	100	100	100	100	100	84	85	1
249	540	1	6	4	65	100	100	100	100	100	80	90	0
250	541	1	6	0	45	100	100	100	100	100	92	85	0
251	542	1	6	2	65	100	100	90	100	100	88	90	1
252	543	1	6	1	45	100	100	95	100	100	88	85	0
253	544	1	6	7	65	100	100	90	100	100	84	70	1
254	547	1	6	0	55	100	100	90	100	100	92	60	1
255	554	1	6	13	25	67.5	62.5	50	0	100	64	60	1
256	556	1	6	11	35	67.5	62.5	40	0	100	60	45	0
257	558	1	6	12	25	100	25	20	0	100	80	20	1
258	561	1	6	6	65	100	100	95	100	100	84	90	0
259	562	1	6	4	50	100	100	95	100	100	92	85	1
260	564	1	6	7	45	100	62.5	100	100	33.33333206	72	55	1
261	565	1	6	1	55	80	100	100	100	100	80	65	0
262	568	1	6	0	60	100	100	100	100	100	92	60	0
263	572	1	6	9	55	100	75	100	100	100	76	45	0
264	578	1	6	3	60	100	100	95	100	100	76	70	1
265	582	1	6	14	20	100	75	45	25	100	48	70	1
266	583	1	6	2	70	100	100	90	100	100	84	70	0
267	585	1	6	4	45	80	50	15	100	100	92	50	1
268	586	1	6	2	40	55	100	70	100	100	76	55	1
269	590	1	6	3	40	100	100	65	100	100	88	70	1
270	591	1	6	8	50	80	100	85	100	100	88	90	1
271	592	1	6	25	50	67.5	100	85	100	66.66666412	56	65	0
272	597	1	6	8	65	100	100	100	100	100	84	60	1
273	603	1	6	2	35	70	100	100	100	100	84	65	0
274	604	1	6	25	35	45	62.5	100	25	0	72	65	1
275	606	1	6	1	40	100	100	95	100	100	92	70	1
276	608	1	6	0	65	100	100	100	100	100	88	80	1
277	609	1	6	8	60	100	100	95	50	100	76	55	1
278	612	1	6	3	60	100	100	100	100	100	92	90	1
279	618	1	6	0	70	100	100	100	100	100	84	70	0
280	620	1	6	3	65	70	100	95	100	100	80	60	1
281	623	1	6	3	65	100	100	65	100	100	92	80	0
282	625	1	6	3	55	70	100	90	100	100	76	75	1
283	626	1	6	10	40	100	100	100	100	100	92	70	1
284	631	1	6	0	70	100	100	95	100	100	92	80	0
285	632	1	6	12	65	100	100	100	100	100	84	80	1
286	635	1	6	9	75	80	100	95	100	100	60	65	1
287	637	1	6	7	70	100	100	100	100	100	72	80	1
288	641	1	6	4	65	100	100	80	50	100	28	30	0
289	642	1	6	0	65	100	100	80	0	100	100	100	0
290	644	1	6	9	35	22.5	37.5	100	50	66.66666412	20	15	1
291	645	1	6	19	45	30	12.5	60	0	0	40	25	1
292	647	1	6	2	95	100	100	100	100	100	88	90	0
293	648	1	6	17	65	100	100	95	50	33.33333206	100	90	1
294	649	1	6	1	100	100	100	100	100	100	100	100	1
295	650	1	6	10	95	100	100	90	100	100	88	95	1
296	652	1	6	13	55	22.5	50	70	0	0	84	50	1
297	653	1	6	2	80	100	100	100	75	100	60	60	0
298	654	1	6	5	90	100	100	95	100	100	100	95	1
299	655	1	6	7	60	100	100	100	100	100	88	90	0
300	656	1	6	6	100	100	100	100	100	100	92	95	1
301	659	1	6	3	25	100	100	95	100	100	84	65	1
302	663	1	6	4	60	100	100	100	100	100	72	50	1
303	664	1	6	5	30	100	100	60	100	100	84	70	1
304	665	1	6	16	20	0	25	0	0	0	40	45	0
305	666	1	6	2	65	100	100	100	100	100	92	80	0
306	668	1	6	5	65	100	100	90	100	100	84	80	1
307	670	1	6	1	70	100	100	100	100	100	76	70	0
308	673	1	6	8	20	45	50	85	0	0	60	40	1
309	675	1	6	1	45	55	50	80	0	100	80	75	1
310	677	1	6	6	30	100	100	90	100	100	92	70	1
311	678	1	6	10	35	67.5	62.5	80	0	0	56	55	1
312	681	1	6	1	75	80	100	100	100	100	84	70	0
313	682	1	6	5	80	100	100	100	100	100	68	95	1
314	684	1	6	4	65	100	100	90	100	100	92	80	0
315	685	1	6	5	65	100	100	100	100	100	84	75	0
316	691	1	6	0	60	80	100	90	100	100	88	80	1
317	692	1	6	0	50	100	100	100	100	100	80	80	0
318	693	1	6	1	80	90	100	90	100	100	96	75	0
319	694	1	6	0	70	80	100	100	100	100	88	80	1
320	696	1	6	1	50	80	100	90	100	100	84	80	1
321	698	1	6	0	60	100	100	90	100	100	84	100	0
322	701	1	6	15	35	80	37.5	80	100	100	68	70	1
323	703	1	6	16	35	67.5	37.5	60	0	0	52	75	1
324	704	1	6	8	45	80	100	40	0	100	84	50	1
325	709	1	6	17	30	55	62.5	60	0	0	52	45	0
326	711	1	6	0	55	90	100	100	100	100	84	75	1
327	712	1	6	2	45	70	100	100	100	100	88	55	0
328	713	1	6	6	75	100	100	100	100	100	100	100	NA
329	715	1	6	0	60	100	100	95	100	100	88	90	1
330	717	1	6	6	65	80	100	100	0	100	76	70	0
331	718	1	6	12	65	100	100	100	100	100	72	75	1
332	720	1	6	5	55	70	75	100	100	100	68	70	1
333	721	1	6	9	70	100	100	100	100	100	68	75	1
334	724	1	6	2	50	100	100	100	100	100	56	85	1
335	725	1	6	3	30	80	100	50	100	100	72	70	1
336	726	1	6	4	60	100	100	85	25	100	80	75	1
337	728	1	6	5	70	45	50	90	0	100	84	65	0
338	732	1	6	0	65	100	100	85	100	100	88	100	0
339	738	1	6	15	50	45	75	95	25	0	80	65	1
340	743	1	6	9	40	80	100	50	0	100	68	60	1
341	744	1	6	18	50	45	87.5	95	25	0	40	60	1
342	745	1	6	7	85	90	50	25	0	100	100	75	1
343	746	1	6	5	70	70	87.5	95	50	100	100	100	0
344	748	1	6	3	85	100	100	95	100	100	100	100	1
345	755	1	6	2	65	100	100	95	100	100	92	85	0
346	756	1	6	0	60	100	100	100	100	100	92	80	1
347	757	1	6	4	25	100	100	65	100	100	76	55	1
348	758	1	6	5	40	45	25	100	0	66.66666412	60	60	0
349	760	1	6	8	65	70	100	100	100	100	60	60	0
350	761	1	6	3	75	80	75	100	100	0	60	70	0
351	762	1	6	10	60	70	100	80	100	100	80	95	0
352	765	1	6	0	60	100	100	100	100	100	84	95	0
353	767	1	6	6	55	80	50	40	100	100	84	60	1
354	770	1	6	28	35	32.5	37.5	60	100	0	12	25	1
355	771	1	6	1	60	100	100	95	100	100	84	80	1
356	772	1	6	7	45	70	87.5	85	100	100	80	75	1
357	778	1	6	3	45	100	100	100	100	100	88	80	1
358	779	1	6	2	60	100	50	70	100	100	92	90	1
359	782	1	6	18	50	67.5	62.5	80	50	0	60	55	1
360	783	1	6	1	70	100	100	100	100	100	76	80	0
361	784	1	6	3	65	100	100	90	100	100	100	100	1
362	786	1	6	1	65	100	100	80	100	100	92	80	0
363	787	1	6	3	100	100	100	100	100	100	92	90	0
364	790	1	6	16	80	100	100	95	100	100	84	85	1
365	791	1	6	3	95	100	100	60	0	0	100	95	0
366	792	1	6	6	90	100	100	100	25	100	100	95	1
367	793	1	6	4	95	100	100	100	100	33.33333206	88	85	0
368	794	1	6	7	90	100	100	100	100	100	52	60	1
369	795	1	6	1	100	100	50	100	100	100	96	100	0
370	796	1	6	6	25	45	50	90	0	100	72	45	1
371	798	1	6	0	65	100	100	100	100	100	76	85	0
372	799	1	6	0	65	100	100	100	100	100	84	70	0
373	800	1	6	6	35	67.5	62.5	80	0	100	68	50	0
374	801	1	6	0	60	100	100	100	100	100	84	70	0
375	802	1	6	0	60	100	100	100	100	100	88	85	0
376	803	1	6	9	45	100	100	70	100	100	68	40	0
377	804	1	6	7	60	100	100	75	100	100	64	65	1
378	807	1	6	8	30	100	100	80	75	100	92	80	1
379	811	1	6	6	35	100	100	45	100	100	80	85	1
380	813	1	6	3	60	100	100	85	100	100	84	65	1
381	814	1	6	1	65	100	100	75	100	100	76	80	0
382	816	1	6	2	65	100	NA	55	100	100	76	75	1
383	817	1	6	0	100	100	100	100	100	100	100	100	0
384	818	1	6	6	95	80	100	45	0	100	92	55	1
385	819	1	6	22	60	67.5	62.5	80	0	0	32	50	1
386	820	1	6	0	100	100	100	100	100	100	100	100	0
387	826	1	6	8	60	100	100	95	75	100	100	80	1
388	827	1	6	6	85	90	100	65	0	100	92	95	1
389	828	1	6	14	90	90	100	100	100	0	100	100	0
390	829	1	6	17	20	100	100	70	100	100	48	65	1
391	830	1	6	3	40	100	100	85	100	100	60	50	1
392	832	1	6	4	50	100	100	90	100	66.66666412	84	75	0
393	834	1	6	7	80	100	100	100	100	100	60	70	0
394	835	1	6	22	65	100	100	80	100	100	32	40	1
395	836	1	6	1	35	100	100	100	100	100	84	75	1
396	837	1	6	3	90	100	100	100	100	0	72	70	1
397	839	1	6	5	100	90	NA	75	100	100	52	100	1
398	843	1	6	34	60	45	50	10	0	0	68	35	1
399	845	1	6	11	45	32.5	50	65	0	100	76	45	1
400	847	1	6	6	60	77.5	100	70	100	100	72	80	1
401	848	1	6	3	70	80	100	95	50	66.66666412	72	75	1
402	854	1	6	14	50	100	100	85	50	100	76	65	1
403	856	1	6	1	55	100	100	100	100	100	80	85	NA
404	858	1	6	10	60	100	100	95	100	100	80	70	0
405	862	1	6	3	55	80	100	100	100	100	92	80	0
406	863	1	6	2	45	100	100	55	100	100	76	65	1
407	864	1	6	13	30	32.5	37.5	10	100	0	44	30	1
408	865	1	6	0	60	100	100	100	100	100	92	65	1
409	866	1	6	1	60	100	100	100	100	100	92	70	0
410	867	1	6	0	60	100	100	100	100	100	92	70	0
411	868	1	6	1	55	80	100	100	100	100	60	70	1
412	871	1	6	13	60	77.5	62.5	100	0	0	52	50	0
413	873	1	6	17	25	45	37.5	30	0	0	68	40	1
414	878	1	6	2	90	100	100	100	100	100	100	100	1
415	879	1	6	6	100	100	50	100	100	0	88	60	1
416	883	1	6	28	70	100	100	65	0	100	80	80	1
417	884	1	6	10	90	100	100	80	100	100	88	100	1
418	888	1	6	5	95	100	NA	100	100	100	100	100	0
419	889	1	6	2	65	100	100	100	100	100	100	100	0
420	891	1	6	7	60	80	100	77.77777863	50	100	72	50	1
421	892	1	6	9	80	100	100	95	100	100	100	100	0
422	893	1	6	0	50	77.5	62.5	85	50	33.33333206	72	55	1
423	895	1	6	0	90	100	100	100	100	100	100	100	1
424	896	1	6	3	95	80	100	95	100	0	40	70	1
425	899	1	6	1	85	100	100	100	100	100	100	95	0
426	900	1	6	7	60	100	100	85	100	100	80	70	1
427	901	1	6	2	70	100	100	100	100	100	80	80	1
428	902	1	6	5	40	100	100	55	100	100	76	65	1
429	904	1	6	9	60	100	100	95	100	100	80	70	0
430	905	1	6	3	50	70	100	70	100	100	80	75	1
431	907	1	6	0	65	80	100	95	100	100	88	80	0
432	908	1	6	1	60	100	100	100	100	100	84	55	0
433	911	1	6	8	65	100	75	100	100	0	68	60	0
434	912	1	6	11	60	90	87.5	100	50	100	56	45	0
435	914	1	6	10	80	50	100	90	100	0	100	75	0
436	915	1	6	14	70	100	100	100	100	100	72	65	1
437	916	1	6	2	45	70	100	75	100	100	84	65	1
438	917	1	6	0	55	100	100	100	100	100	76	65	0
439	918	1	6	2	50	80	100	80	100	100	92	70	1
440	920	1	6	13	30	100	100	85	100	100	76	80	1
441	921	1	6	0	60	100	100	80	100	100	92	90	0
442	925	1	6	2	70	100	100	100	100	100	84	85	0
443	927	1	6	2	70	100	100	100	100	100	80	70	1
444	928	1	6	10	55	100	100	25	100	100	76	80	0
445	929	1	6	8	65	100	100	95	100	100	80	60	1
446	931	1	6	1	50	100	100	65	100	100	92	80	1
447	932	1	6	1	80	70	100	100	100	100	84	60	NA
448	934	1	6	0	65	100	100	95	100	100	88	90	0
449	940	1	6	2	45	70	100	70	100	100	92	60	1
450	941	1	6	1	60	80	100	100	100	100	92	90	0
451	948	1	6	6	70	87.5	87.5	100	25	33.33333206	76	75	1
452	950	1	6	0	65	100	100	100	100	100	92	90	1
453	953	1	6	9	25	67.5	62.5	45	0	66.66666412	64	50	0
454	954	1	6	4	65	100	100	90	100	100	92	65	1
455	957	1	6	1	45	70	100	100	100	100	72	60	0
456	959	1	6	1	65	100	100	95	100	100	92	95	1
457	960	1	6	0	70	45	50	100	0	100	88	80	0
458	961	1	6	0	90	100	100	100	100	100	76	95	1
459	963	1	6	22	55	90	75	100	100	100	44	40	0
460	964	1	6	11	35	52.5	25	10	50	100	60	75	0
461	977	1	6	6	70	67.5	100	100	100	100	80	80	0
462	982	1	6	17	35	45	75	80	0	33.33333206	56	55	1
463	983	1	6	4	70	100	100	100	100	100	80	65	0
464	990	1	6	0	70	100	100	85	100	100	96	80	1
465	995	1	6	12	70	100	100	95	100	33.33333206	64	75	0
466	997	1	6	4	45	100	100	95	0	100	64	80	1
467	999	1	6	7	70	100	100	100	100	100	76	75	0
468	1000	1	6	24	35	57.5	62.5	100	0	0	56	60	1
469	1001	1	6	4	65	100	100	100	100	100	80	65	0
470	1002	1	6	15	35	67.5	75	70	25	33.33333206	64	65	1
471	1003	1	6	3	50	100	75	85	100	100	60	80	1
472	1004	1	6	10	35	100	100	95	100	100	56	75	0
473	1012	1	6	1	65	100	100	100	100	100	92	80	0
474	1014	1	6	9	60	100	100	80	100	100	84	55	1
475	1015	1	6	1	55	80	62.5	100	0	100	76	65	0
476	1018	1	6	12	65	77.5	62.5	100	0	0	60	55	1
477	1020	1	6	10	45	10	12.5	0	0	100	88	20	0
478	1021	1	6	0	65	100	100	100	100	100	92	70	0
479	1023	1	6	24	55	67.5	87.5	70	25	0	48	35	1
480	1024	1	6	12	60	100	100	90	100	100	60	60	0
481	1025	1	6	3	55	100	100	100	100	100	76	80	0
482	1026	1	6	3	55	100	100	100	100	100	92	70	0
483	1027	1	6	10	60	100	100	100	100	100	80	60	1
484	1029	1	6	3	60	100	100	100	100	100	100	90	0
485	1031	1	6	9	50	20	0	0	0	100	88	20	0
486	1032	1	6	3	55	45	100	80	100	100	92	80	1
487	1041	1	6	34	35	32.5	25	95	0	0	28	35	0
488	1043	1	6	0	55	100	100	100	100	100	88	90	0
489	1044	1	6	0	60	100	100	100	100	100	96	90	1
490	1046	1	6	1	70	100	100	100	100	100	92	80	0
491	1048	1	6	11	40	42.5	25	85	25	33.33333206	60	45	0
492	1049	1	6	14	45	100	100	90	100	100	68	65	0
493	1050	1	6	2	75	100	100	100	100	100	84	80	1
494	1054	1	6	5	35	55	37.5	40	100	100	96	90	0
495	1056	1	6	9	100	100	100	100	100	100	68	85	1
496	1057	1	6	10	85	100	100	90	0	100	56	50	1
497	1058	1	6	9	25	100	100	65	100	100	56	60	1
498	1060	1	6	2	45	100	100	70	100	100	60	50	0
499	1063	1	6	11	85	100	87.5	90	0	0	84	40	1
500	1064	1	6	1	100	100	100	100	100	100	100	100	1
501	1065	1	6	7	95	100	100	95	100	100	100	90	0
502	1066	1	6	0	95	100	100	80	100	100	76	100	1
503	1067	1	6	2	70	100	100	85	75	100	100	85	1
504	1071	1	6	1	65	80	100	90	100	100	84	75	1
505	1077	1	6	1	55	100	100	100	100	100	80	60	0
506	1080	1	6	3	65	100	50	100	100	100	88	95	1
507	1081	1	6	0	45	80	100	100	100	100	84	65	1
508	1082	1	6	11	50	32.5	37.5	70	0	100	72	50	0
509	1091	1	6	0	60	100	100	50	100	100	84	75	1
510	1092	1	6	0	55	100	100	100	100	100	92	80	1
511	1097	1	6	3	55	100	100	90	100	100	84	65	0
512	1098	1	6	3	60	100	100	100	100	100	88	70	1
513	1099	1	6	0	55	90	100	100	0	100	92	60	0
514	1100	1	6	11	50	80	100	90	0	0	60	50	1
515	1101	1	6	1	40	100	100	75	100	100	92	80	1
516	1103	1	6	6	60	100	100	60	100	100	100	90	1
517	1105	1	6	3	70	100	100	100	100	100	92	80	1
518	1106	1	6	2	50	100	100	90	100	100	80	70	0
519	1107	1	6	4	65	100	100	60	100	100	72	60	1
520	1108	1	6	0	50	100	100	100	100	100	96	95	1
521	1110	1	6	18	20	100	75	10	25	33.33333206	72	70	1
522	1111	1	6	8	40	100	87.5	70	100	100	68	65	1
523	1112	1	6	10	35	70	87.5	75	100	100	76	80	0
524	1113	1	6	3	65	100	100	100	75	100	80	70	1
525	1114	1	6	6	60	65	75	80	25	100	80	85	0
526	1115	1	6	3	60	100	75	100	100	100	84	85	1
527	1117	1	6	3	60	80	62.5	80	0	100	92	65	1
528	1119	1	6	2	60	100	100	95	100	100	76	40	1
529	1120	1	6	16	50	45	50	75	0	100	68	35	1
530	1121	1	6	27	25	32.5	62.5	30	25	33.33333206	68	65	1
531	1123	1	6	2	40	80	100	95	100	100	84	60	1
532	1124	1	6	0	60	100	100	100	100	100	84	80	0
533	1125	1	6	2	55	100	100	80	100	100	84	75	1
534	1126	1	6	3	70	100	100	100	100	100	84	80	0
535	1127	1	6	1	55	100	100	75	100	100	88	100	0
536	1132	1	6	0	60	100	100	100	100	100	92	90	1
537	1136	1	6	0	65	55	50	55	0	100	96	70	0
538	1139	1	6	1	60	70	100	100	100	100	88	60	0
539	1140	1	6	1	55	80	100	100	100	100	76	75	0
540	1141	1	6	2	60	22.5	50	100	0	100	84	55	0
541	1142	1	6	23	55	100	75	85	100	100	44	50	1
542	1145	1	6	3	70	100	100	80	100	100	92	80	1
543	1147	1	6	0	65	100	100	90	100	100	92	70	NA
544	1150	1	6	4	100	100	50	95	100	0	100	95	1
545	1157	1	6	0	100	100	100	95	100	100	96	90	1
546	1159	1	6	37	10	0	0	10	0	100	20	0	1
547	1160	1	6	9	55	100	100	100	75	100	68	70	1
548	1162	1	6	4	100	100	100	100	100	0	92	75	1
549	1166	1	6	8	60	100	100	50	100	100	72	75	1
550	1167	1	6	15	45	100	100	95	100	100	52	65	1
551	1169	1	6	11	30	77.5	62.5	60	0	100	92	60	1
552	1171	1	6	0	70	100	100	100	100	100	92	80	NA
553	1174	1	6	11	60	80	62.5	20	0	0	80	75	1
554	1176	1	6	0	70	100	100	90	100	100	88	70	0
555	1177	1	6	6	35	65	87.5	55	0	100	60	55	1
556	1179	1	6	0	70	100	100	90	100	100	84	90	1
557	1180	1	6	11	60	100	62.5	100	100	0	28	55	1
558	1182	1	6	1	55	45	50	80	0	100	88	60	1
559	1183	1	6	1	100	100	100	100	100	100	96	100	1
560	1187	1	6	0	90	100	100	100	100	100	100	85	0
561	1188	1	6	6	100	100	100	100	100	100	92	100	1
562	1190	1	6	0	100	100	100	100	100	100	100	100	1
563	1191	1	6	16	25	80	100	85	75	66.66666412	68	70	0
564	1193	1	6	5	55	32.5	50	10	0	100	88	25	0
565	1194	1	6	27	50	70	25	45	100	0	20	25	1
566	1195	1	6	1	60	45	50	85	0	100	80	55	0
567	1199	1	6	4	35	90	100	90	100	100	84	75	0
568	1200	1	6	2	50	100	100	60	100	100	96	90	1
569	1204	1	6	13	90	100	100	60	25	100	100	80	1
570	1205	1	6	2	80	100	100	100	100	100	100	95	1
571	1206	1	6	5	85	100	100	100	100	100	100	80	1
572	1207	1	6	21	95	100	100	100	100	100	64	90	1
573	1208	1	6	21	60	100	100	100	100	100	32	60	1
574	1210	1	6	7	80	100	100	100	100	100	92	100	0
575	1215	1	6	1	65	100	100	100	100	100	72	85	1
576	1218	1	6	9	85	100	100	100	0	100	84	75	1
577	1220	1	6	6	70	100	100	45	75	100	96	100	0
578	1223	1	6	8	85	100	100	100	100	100	64	70	0
579	1224	1	6	15	75	100	100	100	100	100	64	70	1
580	1227	1	6	1	95	100	100	100	100	100	92	100	0
581	1229	1	6	9	45	100	100	60	100	100	52	55	1
582	1231	1	6	0	60	100	100	100	100	100	92	80	1
583	1235	1	6	1	60	100	100	100	100	100	92	80	1
584	1237	1	6	0	50	100	100	100	100	100	84	75	0
585	1239	1	6	5	70	100	100	95	100	100	80	75	1
586	1240	1	6	10	35	100	100	85	100	100	60	80	1
587	1241	1	6	5	25	100	75	90	100	100	72	75	1
588	1245	1	6	4	30	70	100	75	100	33.33333206	80	70	0
589	1247	1	6	12	65	100	87.5	95	100	100	76	80	0
590	1248	1	6	5	55	90	62.5	95	0	100	68	60	1
591	1249	1	6	13	30	0	25	10	25	33.33333206	84	80	0
592	1250	1	6	2	55	70	100	100	100	100	88	85	1
593	1254	1	6	6	65	100	100	80	100	100	80	70	0
594	1255	1	6	12	65	45	37.5	90	100	0	44	45	1
595	1256	1	6	12	55	100	100	80	100	100	56	90	1
596	1257	1	6	1	50	100	100	95	100	100	92	75	1
597	1263	1	6	28	40	32.5	50	70	25	33.33333206	16	15	1
598	1265	1	6	3	70	100	100	70	100	100	88	100	1
599	1267	1	6	12	60	100	100	95	100	0	72	100	1
600	1270	1	6	4	80	90	100	100	75	100	96	80	0
601	1272	1	6	15	30	32.5	37.5	70	0	0	64	35	1
602	1273	1	6	27	35	32.5	25	10	0	0	64	30	0
603	1274	1	6	0	60	100	100	100	100	100	84	70	1
604	1275	1	6	1	55	60	100	90	0	0	44	60	1
605	1278	1	6	24	50	70	100	55	100	100	68	45	1
606	1279	1	6	2	65	80	100	90	100	100	92	70	0
607	1280	1	6	2	70	80	100	90	100	100	64	50	1
608	1281	1	6	24	60	80	100	100	100	100	65	60	0
609	1282	1	6	4	55	100	50	100	100	0	60	65	1
610	1284	1	6	0	65	100	100	95	100	100	88	80	0
611	1287	1	6	11	50	100	100	95	25	0	44	35	1
612	1289	1	6	24	60	57.5	50	50	100	100	48	70	1
613	1290	1	6	21	30	0	75	70	0	0	68	55	1
614	1294	1	6	10	85	90	100	100	75	100	100	100	0
615	1297	1	6	0	95	90	100	90	100	100	100	100	0
616	1298	1	6	0	65	100	100	100	100	100	92	80	0
617	1300	1	6	11	65	80	100	100	25	66.66666412	64	55	NA
618	1305	1	6	0	60	100	100	100	100	100	92	80	1
619	1306	1	6	6	25	100	100	50	100	100	44	60	1
620	1307	1	6	3	85	100	100	95	100	100	92	90	1
621	1308	1	6	2	40	75	75	90	0	100	84	70	0
622	1310	1	6	9	40	67.5	62.5	95	100	100	52	60	1
623	1311	1	6	11	65	100	100	100	100	100	80	80	0
624	1312	1	6	2	75	100	100	100	100	100	76	85	0
625	1313	1	6	8	45	100	100	95	100	100	76	70	1
626	1316	1	6	1	60	100	100	90	100	100	80	85	1
627	1317	1	6	4	45	75	25	85	0	0	84	60	0
628	1318	1	6	0	55	100	100	100	100	100	80	85	1
629	1319	1	6	1	50	45	50	100	0	100	68	70	0
630	1324	1	6	3	50	70	100	50	100	100	92	60	1
631	1325	1	6	0	60	100	100	100	100	100	92	70	1
632	1326	1	6	13	30	80	100	20	0	100	64	50	1
633	1327	1	6	9	15	22.5	62.5	45	0	33.33333206	68	40	1
634	1329	1	6	7	55	80	100	90	100	100	84	60	1
635	1330	1	6	3	40	0	12.5	0	0	0	56	10	1
636	1331	1	6	3	100	100	100	100	100	100	100	100	1
637	1337	1	6	3	100	100	100	100	100	100	100	100	1
638	1340	1	6	1	95	100	100	85	100	100	88	90	1
639	1342	1	6	8	85	70	100	70	0	100	96	55	1
640	1343	1	6	12	95	100	50	100	100	100	72	95	1
641	1344	1	6	7	55	90	100	100	0	0	72	70	1
642	1345	1	6	7	65	100	100	70	100	100	60	75	0
643	1346	1	6	10	50	100	87.5	100	75	100	60	65	1
644	1349	1	6	22	25	45	37.5	5	0	0	56	50	1
645	1350	1	6	1	60	100	100	95	100	100	60	75	1
646	1351	1	6	0	50	100	100	95	100	100	92	85	1
647	1352	1	6	0	60	100	100	100	100	100	92	95	0
648	1353	1	6	7	65	80	100	100	100	100	72	75	1
649	1356	1	6	8	70	100	100	100	100	100	84	60	0
650	1357	1	6	16	55	67.5	100	80	0	0	60	50	1
651	1358	1	6	3	70	100	100	100	100	100	92	70	0
652	1359	1	6	0	65	100	100	100	100	0	100	70	0
653	1360	1	6	12	60	100	100	100	100	100	84	65	1
654	1362	1	6	2	60	70	100	95	100	100	92	65	1
655	1365	1	6	9	55	100	100	25	100	100	80	85	1
656	1366	1	6	2	60	100	100	100	100	100	84	60	0
657	1367	1	6	7	55	100	100	90	100	100	76	75	1
658	1368	1	6	0	85	100	100	100	100	100	84	95	1
659	1369	1	6	3	65	100	100	95	100	100	84	90	1
660	1371	1	6	8	60	100	75	100	100	100	80	75	0
661	1374	1	6	0	65	100	100	85	100	100	92	90	1
662	1375	1	6	0	60	100	100	100	100	100	92	80	0
663	1376	1	6	5	55	100	100	95	100	100	92	50	1
664	1380	1	6	1	90	100	50	95	100	100	100	100	1
665	1381	1	6	8	100	100	100	90	100	100	100	100	1
666	1383	1	6	5	100	100	100	90	100	100	100	100	1
667	1384	1	6	4	100	100	100	100	100	100	100	100	1
668	1386	1	6	28	80	77.5	NA	60	25	0	48	50	1
669	1387	1	6	NA	60	80	0	5	NA	NA	60	50	0
670	1389	1	6	6	95	100	100	20	0	100	100	95	1
671	1391	1	6	7	55	45	50	80	0	0	68	65	1
672	1392	1	6	12	55	100	100	90	100	100	72	80	1
673	1393	1	6	14	50	100	100	50	100	100	68	60	1
674	1396	1	6	0	60	100	100	100	100	100	88	70	0
675	1397	1	6	4	55	100	100	80	100	100	64	70	1
676	1398	1	6	5	60	80	100	60	100	100	92	60	1
677	1399	1	6	0	30	100	100	90	100	100	72	70	1
678	1402	1	6	3	65	100	100	85	100	100	56	50	1
679	1403	1	6	2	95	100	100	90	100	100	88	90	1
680	1410	1	6	3	50	80	100	100	100	100	92	70	1
681	1411	1	6	2	45	90	100	95	100	66.66666412	56	45	1
682	1412	1	6	9	45	100	100	70	100	100	92	80	1
683	1414	1	6	0	55	32.5	50	70	0	0	64	35	0
684	1415	1	6	0	60	100	100	100	100	100	88	90	1
685	1416	1	6	0	55	80	100	95	100	100	84	50	1
686	1422	1	6	NA	40	NA	NA	0	NA	NA	96	95	0
687	1424	1	6	2	60	100	100	60	25	100	92	70	1
688	1426	1	6	4	50	67.5	50	95	100	0	68	60	1
689	1430	1	6	4	60	100	100	100	100	100	92	60	0
690	1432	1	6	5	65	100	100	95	100	100	92	80	0
691	1433	1	6	0	55	100	100	100	100	100	80	80	0
692	1435	1	6	0	65	100	100	100	100	100	92	90	0
693	1436	1	6	19	35	32.5	62.5	55	0	33.33333206	56	40	1
694	1438	1	6	2	40	100	100	90	100	100	68	50	1
695	1439	1	6	1	55	100	100	90	100	100	76	45	0
696	1443	1	6	3	55	77.5	100	100	100	100	60	55	1
697	1446	1	6	1	55	100	100	100	100	100	88	90	1
698	1447	1	6	0	65	100	100	100	100	100	84	70	1
699	1448	1	6	3	60	100	100	90	100	100	72	70	0
700	1450	1	6	3	70	100	100	90	100	100	84	80	0
701	1456	1	6	11	35	67.5	62.5	95	25	100	68	60	0
702	1459	1	6	1	80	100	100	90	100	100	84	70	0
703	1460	1	6	0	95	100	100	100	100	100	100	100	1
704	1462	1	6	3	55	100	100	45	100	100	84	60	1
705	1463	1	6	1	60	100	100	85	100	100	92	80	0
706	1464	1	6	1	65	100	100	100	100	100	76	65	0
707	1465	1	6	2	50	80	100	95	100	100	80	70	1
708	1466	1	6	5	65	100	100	95	100	100	76	60	0
709	1467	1	6	13	55	70	62.5	100	75	100	68	70	1
710	1468	1	6	3	65	80	100	75	100	100	88	90	1
711	1469	1	6	1	55	100	100	100	100	100	88	80	1
712	1470	1	6	6	65	80	100	70	100	100	52	80	1
713	1472	1	6	4	55	55	50	100	0	100	92	70	1
714	1473	1	6	1	60	100	75	100	100	0	76	70	0
715	1474	1	6	4	55	70	100	90	100	100	84	70	0
716	1478	1	6	17	NA	42.5	25	90	100	100	64	80	0
717	1480	1	6	3	50	90	100	85	100	100	76	40	1
718	1483	1	6	14	25	57.5	75	35	0	33.33333206	76	65	1
719	1485	1	6	3	70	100	100	90	100	100	80	65	0
720	1486	1	6	4	60	100	100	45	100	100	92	90	1
721	1488	1	6	14	45	100	100	100	100	100	64	75	1
722	1490	1	6	4	70	100	100	90	100	100	80	85	0
723	1491	1	6	10	50	70	100	65	100	100	76	70	0
724	1492	1	6	2	65	100	100	100	100	100	92	80	0
725	1494	1	6	17	25	22.5	25	25	0	0	64	50	0
726	1495	1	6	0	50	100	100	80	100	100	92	80	1
727	1496	1	6	0	60	100	100	80	100	100	92	80	0
728	1497	1	6	0	60	100	100	95	100	100	92	90	1
729	1500	1	6	4	65	77.5	87.5	85	0	100	92	55	1
730	1504	1	6	8	50	100	100	80	100	100	84	65	1
731	1505	1	6	7	30	77.5	87.5	80	100	100	80	60	1
732	1508	1	6	8	85	80	100	85	0	100	80	70	1
733	1509	1	6	3	90	100	100	100	100	100	100	100	1
734	1512	1	6	6	90	80	100	100	100	100	92	85	1
735	1513	1	6	11	40	100	50	100	100	100	56	60	0
736	1514	1	6	9	40	45	50	40	0	100	76	35	1
737	1515	1	6	1	60	100	100	40	100	100	96	80	1
738	1516	1	6	7	60	80	100	50	100	100	88	50	0
739	1517	1	6	0	80	100	100	100	100	100	84	80	1
740	1518	1	6	2	50	100	100	60	100	100	92	80	1
741	1520	1	6	22	10	22.5	25	30	0	0	32	20	1
742	1522	1	6	4	55	100	100	95	100	100	72	70	1
743	1523	1	6	4	60	22.5	87.5	100	0	0	92	80	0
744	1525	1	6	8	50	77.5	62.5	90	75	100	76	60	0
745	1527	1	6	1	40	100	100	75	100	100	92	75	1
746	1528	1	6	1	60	100	100	95	100	100	80	60	1
747	1531	1	6	1	65	100	100	80	100	100	84	55	0
748	1532	1	6	2	65	100	100	100	75	100	92	80	1
749	1534	1	6	0	60	100	100	85	100	100	84	80	1
750	1538	1	6	2	70	100	100	100	100	100	76	80	0
751	1539	1	6	26	45	70	100	100	100	100	44	35	1
752	1540	1	6	12	65	67.5	50	85	0	33.33333206	48	60	1
753	1542	1	6	8	50	70	100	100	100	100	52	65	1
754	1543	1	6	18	50	100	100	85	100	100	40	50	1
755	1544	1	6	1	70	100	100	90	100	100	80	80	0
756	1546	1	6	1	65	100	100	100	100	100	80	70	0
757	1553	1	6	4	60	100	100	100	100	100	68	70	1
758	1555	1	6	37	30	20	0	0	0	0	24	25	0
759	1556	1	6	0	50	100	100	100	100	100	80	50	0
760	1557	1	6	23	55	100	50	100	100	100	48	35	0
761	1558	1	6	2	60	100	100	100	100	100	88	60	1
762	1559	1	6	0	70	100	100	100	100	100	100	80	1
763	1560	1	6	21	60	100	87.5	90	100	66.66666412	60	50	1
764	1561	1	6	2	55	100	100	100	100	100	56	65	0
765	1562	1	6	1	55	100	100	80	100	100	84	60	1
766	1563	1	6	20	70	70	100	100	0	100	52	65	1
767	1564	1	6	7	65	100	100	90	100	100	68	55	1
768	1566	1	6	8	60	100	100	50	100	100	84	40	0
769	1567	1	6	3	65	100	100	90	100	100	72	60	1
770	1568	1	6	0	55	100	100	95	100	100	80	70	0
771	1569	1	6	36	20	32.5	37.5	85	0	0	48	35	0
772	1570	1	6	6	55	100	100	100	100	100	60	60	1
773	1571	1	6	0	60	100	100	100	100	100	92	60	0
774	1577	1	6	3	50	90	100	25	100	100	84	80	1
775	1578	1	6	0	55	70	100	100	100	100	84	90	1
776	1579	1	6	8	65	100	100	85	100	100	84	80	1
777	1580	1	6	6	65	100	100	100	100	100	84	70	1
778	1582	1	6	4	65	100	100	90	100	100	100	70	1
779	1585	1	6	2	55	100	100	90	100	100	92	70	0
780	1586	1	6	20	50	57.5	62.5	0	0	0	48	40	0
781	1587	1	6	3	60	55	50	100	0	100	92	45	0
782	1588	1	6	22	35	80	100	80	100	100	36	40	1
783	1594	1	6	7	50	80	NA	85	50	33.33333206	80	40	1
784	1595	1	6	6	55	52.5	50	45	100	100	92	65	1
785	1597	1	6	5	60	90	62.5	90	0	100	64	55	0
786	1598	1	6	2	60	90	100	90	100	100	92	75	1
787	1599	1	6	2	65	100	100	100	100	100	92	80	1
788	1600	1	6	4	60	100	100	100	100	100	92	80	1
789	1605	1	6	0	60	100	100	45	100	100	68	65	1
790	1606	1	6	17	60	77.5	62.5	95	75	66.66666412	48	45	0
791	1608	1	6	3	40	100	100	100	100	100	76	80	1
792	1609	1	6	11	45	100	100	95	100	100	84	80	1
793	1610	1	6	5	65	100	100	80	100	100	92	80	1
794	1611	1	6	3	60	45	50	15	0	100	84	45	1
795	1612	1	6	1	45	100	100	65	100	100	68	65	1
796	1613	1	6	3	60	100	100	100	100	100	84	65	0
797	1619	1	6	NA	90	100	100	95	100	0	76	90	1
798	1620	1	6	5	90	100	100	100	100	100	100	85	1
799	1621	1	6	8	95	100	100	90	50	100	100	100	1
800	1623	1	6	2	65	100	100	95	100	100	92	80	1
801	1625	1	6	4	65	100	100	100	100	100	84	70	1
802	1626	1	6	4	60	67.5	62.5	10	100	0	68	55	0
803	1629	1	6	4	60	100	100	90	100	100	84	55	0
804	1630	1	6	6	45	67.5	87.5	30	100	100	60	20	0
805	1636	1	6	21	40	77.5	87.5	40	0	66.66666412	68	75	1
806	1637	1	6	3	55	100	100	70	25	100	84	80	1
807	1638	1	6	0	65	100	100	100	100	100	76	85	1
808	1641	1	6	4	80	80	100	85	100	100	92	90	0
809	1643	1	6	2	25	90	100	65	0	100	100	80	0
810	1644	1	6	3	65	80	100	80	100	100	96	85	1
811	1646	1	6	10	55	67.5	100	90	100	100	40	75	1
812	1647	1	6	0	75	90	100	100	100	100	72	55	1
813	1648	1	6	1	65	100	100	55	100	100	84	70	1
814	1649	1	6	6	80	90	100	90	75	100	88	60	0
815	1650	1	6	3	55	67.5	100	65	0	100	80	90	1
816	1653	1	6	1	50	80	100	85	100	100	76	65	0
817	1655	1	6	0	60	100	100	90	100	100	80	70	1
818	1657	1	6	1	35	90	62.5	85	0	66.66666412	56	60	0
819	1658	1	6	5	55	32.5	50	100	100	0	68	80	1
820	1659	1	6	2	65	80	100	100	100	100	88	80	0
821	1660	1	6	2	60	100	100	90	100	100	76	70	0
822	1661	1	6	0	45	100	75	95	100	100	64	80	1
823	1662	1	6	0	65	100	100	100	100	100	88	70	0
824	1664	1	6	2	60	100	100	100	100	100	76	60	0
825	1665	1	6	30	25	47.5	62.5	50	0	0	28	40	0
826	1666	1	6	1	55	45	50	90	0	100	84	70	0
827	1669	1	6	6	40	100	100	80	100	100	100	95	1
828	1674	1	6	0	65	100	100	85	100	100	76	70	1
829	1675	1	6	0	80	100	100	100	100	100	88	85	0
830	1676	1	6	4	65	55	37.5	35	0	100	84	50	1
831	1678	1	6	0	55	100	100	95	100	100	84	90	1
832	1679	1	6	0	55	100	100	100	100	100	92	80	0
833	1680	1	6	11	30	32.5	50	50	25	0	60	65	1
834	1681	1	6	4	55	90	100	80	100	100	88	45	0
835	1682	1	6	2	50	100	100	85	100	100	92	70	0
836	1683	1	6	7	65	100	100	95	100	100	84	80	1
837	1686	1	6	4	45	80	62.5	100	25	100	88	30	0
838	1688	1	6	10	95	100	100	100	100	100	92	100	1
839	1689	1	6	6	80	100	100	95	100	66.66666412	84	75	1
840	1694	1	6	1	60	100	100	85	100	100	84	70	1
841	1695	1	6	0	60	100	100	90	100	100	92	90	1
842	1696	1	6	11	65	100	75	100	100	33.33333206	68	65	0
843	1698	1	6	0	60	100	100	95	100	100	92	80	1
844	1700	1	6	0	60	100	100	100	100	100	80	70	1
845	1701	1	6	0	60	100	100	95	100	0	84	70	1
846	1703	1	6	15	20	67.5	75	40	0	0	52	45	1
847	1704	1	6	0	65	100	100	100	100	100	92	80	0
848	1705	1	6	6	45	100	100	50	100	100	88	80	1
849	1707	1	6	0	65	45	50	90	0	100	88	90	0
850	1711	1	6	3	55	80	100	85	100	100	76	55	1
851	1712	1	6	17	25	32.5	25	55	0	0	48	40	1
852	1713	1	6	0	60	100	100	100	100	100	92	90	1
853	1716	1	6	0	70	80	100	100	100	100	76	70	1
854	1718	1	6	3	70	45	75	95	0	100	84	80	1
855	1720	1	6	0	70	100	100	100	100	100	92	90	1
856	1722	1	6	0	45	100	100	95	100	100	92	90	1
857	1725	1	6	16	55	100	62.5	100	100	0	72	60	0
858	1726	1	6	0	20	32.5	37.5	10	0	100	80	35	1
859	1730	1	6	8	65	57.5	100	95	0	100	56	45	1
860	1731	1	6	0	40	70	100	50	100	100	96	95	0
861	1732	1	6	15	45	57.5	62.5	60	0	0	60	40	1
862	1733	1	6	6	35	77.5	87.5	65	0	100	76	55	1
863	1734	1	6	2	55	100	100	70	100	100	84	70	1
864	1737	1	6	3	60	67.5	50	100	0	100	64	60	1
865	1739	1	6	8	45	100	100	100	100	100	68	80	1
866	1741	1	6	0	65	100	100	100	100	100	84	70	0
867	1742	1	6	2	30	100	100	85	100	100	76	65	1
868	1743	1	6	3	30	100	100	95	100	100	68	70	1
869	1745	1	6	0	60	100	100	75	100	100	92	80	1
870	1747	1	6	1	50	100	50	70	0	100	84	75	0
871	1749	1	6	4	70	100	100	80	100	100	80	80	1
872	1753	1	6	4	60	80	100	90	100	0	52	65	1
873	1754	1	6	0	62.5	100	100	NA	100	100	92	80	0
874	1756	1	6	33	50	47.5	62.5	80	0	0	76	35	0
875	1759	1	6	6	75	100	100	100	100	100	76	80	0
876	1760	1	6	0	55	100	100	100	100	100	84	80	0
877	1762	1	6	7	40	100	100	95	100	100	84	60	1
878	1763	1	6	21	60	100	100	100	100	100	68	60	1
879	1765	1	6	6	35	100	75	70	100	100	56	65	1
880	1767	1	6	0	85	80	100	100	100	100	84	75	1
881	1768	1	6	28	40	45	50	35	0	0	12	60	1
882	1771	1	6	5	70	100	100	80	100	100	100	100	1
883	1772	1	6	0	90	100	100	100	100	100	88	100	0
884	1773	1	6	25	50	80	62.5	70	0	66.66666412	36	50	1
885	1777	1	6	3	70	100	100	100	100	100	28	90	1
886	1778	1	6	18	35	0	50	25	0	100	80	30	1
887	1781	1	6	6	95	100	50	10	0	100	100	100	0
888	1782	1	6	3	90	100	100	100	100	100	100	100	1
889	1785	1	6	4	85	70	100	60	100	100	88	100	1
890	1789	1	6	10	90	100	NA	15	0	100	64	60	1
891	1790	1	6	1	70	100	100	100	100	100	92	90	0
892	1791	1	6	1	45	100	100	80	100	100	84	85	1
893	1794	1	6	7	65	100	100	90	100	100	84	80	1
894	1795	1	6	3	70	100	100	100	100	100	80	80	0
895	1796	1	6	11	35	100	75	100	75	100	52	45	1
896	1797	1	6	11	55	100	100	90	100	100	52	65	1
897	1798	1	6	6	45	100	100	85	100	100	84	80	1
898	1800	1	6	1	60	100	100	100	100	100	92	90	0
899	1802	1	6	8	75	100	100	100	100	100	60	85	0
900	1803	1	6	0	50	100	100	80	100	100	92	90	1
901	1806	1	6	1	55	67.5	62.5	100	25	100	92	85	1
902	1808	1	6	5	75	67.5	100	95	25	33.33333206	72	80	0
903	1812	1	6	9	70	100	100	75	100	100	80	85	1
904	1813	1	6	0	60	100	100	90	100	100	92	75	1
905	1814	1	6	7	65	100	50	100	100	100	68	60	0
906	1815	1	6	17	40	100	62.5	100	100	100	68	60	1
907	1816	1	6	1	95	100	100	100	100	100	76	100	0
908	1817	1	6	0	95	100	100	100	100	100	100	100	1
909	1819	1	6	5	95	100	50	100	100	100	84	95	1
910	1820	1	6	3	100	100	100	100	100	100	92	90	0
911	1823	1	6	6	55	80	100	85	100	100	80	75	1
912	1824	1	6	15	60	100	62.5	100	100	0	56	50	1
913	1826	1	6	7	60	100	100	90	100	100	76	75	1
914	1828	1	6	1	50	100	100	95	100	100	92	70	1
915	1829	1	6	4	65	32.5	50	100	0	100	80	75	1
916	1830	1	6	9	55	80	100	70	100	100	88	55	1
917	1832	1	6	3	65	100	100	100	100	100	68	60	0
918	1835	1	6	19	60	100	75	65	100	100	44	50	1
919	1837	1	6	4	50	70	100	80	100	100	88	70	1
920	1838	1	6	6	65	100	62.5	70	100	0	80	60	1
921	1841	1	6	23	45	80	100	100	100	100	44	65	0
922	1842	1	6	9	60	87.5	100	85	25	33.33333206	76	80	1
923	1843	1	6	1	55	100	100	100	100	100	88	90	1
924	1845	1	6	1	55	77.5	62.5	90	0	100	88	55	1
925	1846	1	6	1	75	70	100	100	100	100	92	90	1
926	1847	1	6	1	55	100	100	100	100	100	96	85	1
927	1848	1	6	2	40	100	100	75	100	100	80	70	1
928	1850	1	6	2	65	100	100	100	100	100	80	65	0
929	1851	1	6	5	35	87.5	75	90	100	100	68	60	0
930	1852	1	6	7	65	100	100	100	100	100	64	85	1
931	1854	1	6	6	30	100	62.5	75	100	33.33333206	72	60	1
932	1857	1	6	1	55	100	100	100	50	100	85	35	0
933	1858	1	6	3	70	100	100	100	100	100	64	65	0
934	1859	1	6	11	40	20	12.5	0	0	100	84	25	1
935	1860	1	6	1	45	70	100	70	100	100	84	80	1
936	1861	1	6	7	70	100	100	95	100	100	68	50	1
937	1862	1	6	18	65	80	100	100	0	0	60	70	0
938	1865	1	6	0	50	100	100	100	100	100	84	90	0
939	1866	1	6	2	55	70	100	60	100	100	88	50	0
940	1867	1	6	1	45	100	100	100	100	100	96	80	1
941	1868	1	6	0	30	100	100	95	100	100	92	75	0
942	1870	1	6	0	50	90	100	95	100	100	80	80	0
943	1875	1	6	1	60	45	50	100	0	100	76	75	1
944	1878	1	6	31	55	70	100	95	100	100	20	20	1
945	1881	1	6	1	70	100	100	90	100	100	80	80	1
946	1882	1	6	8	45	100	100	95	100	100	72	70	1
947	1883	1	6	2	70	100	100	100	100	100	80	80	1
948	1884	1	6	2	70	100	100	100	100	100	84	80	0
949	1885	1	6	5	70	100	100	100	100	100	76	75	0
950	1888	1	6	6	50	100	100	95	75	100	72	65	1
951	1890	1	6	4	70	100	100	100	100	100	80	70	1
952	1891	1	6	3	60	100	100	95	100	100	84	70	0
953	1892	1	6	5	40	70	75	65	100	100	92	50	1
954	1894	1	6	0	65	100	100	100	100	100	100	80	0
955	1895	1	6	7	55	70	100	60	100	100	92	70	0
956	1897	1	6	0	70	100	100	100	100	100	72	65	1
957	1898	1	6	17	60	100	100	100	100	100	40	55	1
958	1902	1	6	0	60	100	62.5	90	100	100	80	75	1
959	1903	1	6	3	35	80	100	80	100	100	92	30	1
960	1904	1	6	14	75	80	62.5	90	50	100	80	55	0
961	1907	1	6	0	65	100	100	100	100	100	92	80	0
962	1908	1	6	4	55	67.5	62.5	55	0	100	68	60	1
963	1910	1	6	14	50	100	87.5	100	50	33.33333206	56	80	0
964	1911	1	6	7	65	100	100	20	100	100	76	85	0
965	1912	1	6	13	70	70	100	95	100	66.66666412	64	75	1
966	1915	1	6	2	50	100	100	65	100	100	100	90	0
967	1916	1	6	0	55	100	100	100	100	100	84	95	0
968	1917	1	6	0	75	70	100	100	100	100	84	90	0
969	1920	1	6	2	55	100	100	100	100	100	76	50	1
970	1921	1	6	4	65	100	100	100	100	100	72	60	0
971	1922	1	6	6	45	100	100	95	100	100	64	75	1
972	1923	1	6	7	45	100	100	95	100	66.66666412	72	70	1
973	1924	1	6	7	60	100	100	90	100	100	60	60	1
974	1925	1	6	17	25	45	75	50	0	100	64	45	1
975	1927	1	6	1	65	100	100	80	100	100	88	85	1
976	1928	1	6	4	55	80	100	85	100	100	88	85	1
977	1930	1	6	31	35	32.5	25	35	0	0	32	25	1
978	1931	1	6	8	70	100	100	90	100	33.33333206	80	75	0
979	1935	1	6	4	50	100	100	75	0	100	80	60	0
980	1937	1	6	3	70	100	100	100	100	100	72	80	0
981	1938	1	6	2	65	100	100	100	100	100	72	85	0
982	1939	1	6	17	45	57.5	62.5	85	50	66.66666412	76	60	0
983	1940	1	6	8	55	100	75	45	100	100	72	85	1
984	1941	1	6	5	65	100	100	100	100	100	84	75	0
985	1942	1	6	4	50	100	100	30	100	100	92	55	1
986	1943	1	6	1	60	100	100	90	100	100	92	70	1
987	1944	1	6	0	65	100	100	100	100	100	92	95	0
988	1945	1	6	6	45	100	100	70	100	100	92	60	1
989	1947	1	6	7	30	87.5	100	50	100	100	76	60	1
990	1948	1	6	0	55	100	100	100	100	100	92	80	1
991	1949	1	6	7	60	100	100	100	100	100	64	85	1
992	1950	1	6	0	50	90	100	100	100	100	88	90	1
993	1951	1	6	1	70	100	100	100	100	100	100	90	1
994	1956	1	6	1	60	100	100	90	100	100	60	60	1
995	1958	1	6	3	50	100	100	100	100	100	92	95	1
996	1959	1	6	0	55	100	100	95	100	100	88	80	1
997	1962	1	6	2	60	100	100	65	25	100	84	80	0
998	1963	1	6	0	60	100	100	100	100	100	84	90	1
999	1964	1	6	13	60	100	100	100	100	100	68	60	0
1000	1966	1	6	12	25	77.5	62.5	50	0	0	76	60	1
1001	1967	1	6	0	55	100	100	65	100	100	92	80	0
1002	1969	1	6	14	25	77.5	62.5	45	0	100	76	55	0
1003	1971	1	6	2	65	90	100	100	100	100	76	50	0
1004	1972	1	6	19	35	57.5	37.5	65	0	0	76	50	0
1005	1973	1	6	13	70	100	100	100	100	100	40	60	NA
1006	1976	1	6	2	65	35	62.5	100	75	100	76	65	1
1007	1978	1	6	2	70	90	100	90	100	100	72	60	1
1008	1980	1	6	2	65	100	100	90	100	100	76	65	0
1009	1981	1	6	4	70	100	100	100	100	100	80	70	1
1010	1983	1	6	4	45	100	100	85	100	100	72	60	1
1011	1984	1	6	6	65	100	100	90	100	100	76	80	0
1012	1985	1	6	10	45	32.5	25	100	0	0	40	30	NA
1013	1987	1	6	2	65	100	50	100	100	100	92	70	1
1014	1990	1	6	0	60	100	100	75	100	100	92	80	1
1015	1991	1	6	3	60	90	87.5	75	50	100	92	80	1
1016	1992	1	6	0	65	100	100	95	100	100	84	80	0
1017	1993	1	6	1	85	100	100	100	100	100	72	95	1
1018	1994	1	6	28	50	80	100	100	100	100	84	70	0
1019	1995	1	6	4	45	100	100	95	100	100	84	80	1
1020	1997	1	6	2	25	100	100	75	100	100	84	50	1
1021	1998	1	6	2	45	80	100	100	100	100	88	80	1
1022	1999	1	6	0	75	100	100	100	100	100	84	85	1
1023	2000	1	6	0	75	100	100	100	100	100	92	80	1
1024	2002	1	6	1	60	100	100	100	100	100	92	70	1
1025	2003	1	6	0	55	100	100	100	100	100	92	80	1
1026	2005	1	6	3	50	77.5	50	40	100	33.33333206	72	80	0
1027	2006	1	6	6	70	100	100	100	100	100	76	85	1
1028	2007	1	6	0	65	80	100	100	100	100	92	85	1
1029	2011	1	6	0	75	100	100	100	100	100	92	90	1
1030	2014	1	6	NA	55	100	100	45	100	100	88	85	1
1031	2015	1	6	1	90	80	100	95	100	100	88	90	1
1032	2017	1	6	4	55	45	62.5	100	0	100	80	55	0
1033	2022	1	6	0	85	100	100	100	100	100	96	60	0
1034	2023	1	6	21	55	67.5	62.5	60	0	0	48	75	1
1035	2025	1	6	NA	70	80	87.5	90	100	0	20	35	0
1036	900004	1	2	2	65	100	100	100	100	100	84	75	0
1037	900004	2	2	3	60	100	100	100	75	100	88	55	0
1038	900016	1	3	1	55	80	100	100	100	100	88	80	1
1039	900016	2	3	1	100	100	100	100	100	100	84	90	1
1040	900020	1	3	4	65	57.5	87.5	90	0	100	88	65	1
1041	900020	2	3	17	35	100	100	100	100	100	76	75	1
1042	900021	1	4	0	50	45	62.5	95	0	100	84	80	1
1043	900021	2	4	28	25	80	100	100	100	100	32	50	1
1044	900024	1	2	2	55	100	100	100	100	100	92	100	0
1045	900044	1	1	0	80	100	100	100	100	100	88	90	0
1046	900044	2	1	0	50	100	100	100	100	100	88	80	0
1047	900053	1	2	0	50	100	100	100	100	100	92	80	0
1048	900056	1	1	0	75	100	100	100	100	100	92	90	0
1049	900056	2	1	0	50	100	100	95	75	100	92	90	0
1050	900064	2	2	8	50	100	100	75	100	100	88	85	0
1051	900079	1	4	12	40	100	100	90	100	100	88	90	1
1052	900084	1	1	1	55	100	100	100	100	100	84	80	0
1053	900084	2	1	1	75	100	87.5	90	100	66.66666412	84	65	0
1054	900097	1	3	1	75	100	100	100	100	100	88	90	1
1055	900097	2	3	0	80	80	100	100	100	100	84	85	1
1056	900120	1	5	0	55	100	100	100	100	100	92	85	0
1057	900126	1	4	9	70	80	100	85	100	100	64	80	1
1058	900126	2	4	8	60	70	62.5	90	100	0	28	50	1
1059	900132	1	5	15	60	100	50	90	100	0	64	70	0
1060	900132	2	5	3	50	67.5	75	90	0	100	76	60	1
1061	900134	2	3	15	50	100	100	90	100	100	76	90	1
1062	900141	2	2	0	85	100	100	100	100	100	92	90	0
1063	900144	1	2	10	60	67.5	62.5	100	0	100	92	90	0
1064	900144	2	2	1	60	100	100	80	100	66.66666412	76	60	0
1065	900146	1	3	0	85	100	100	90	100	100	92	90	1
1066	900146	2	3	0	85	100	100	90	100	100	96	90	1
1067	900147	1	3	0	80	100	100	100	100	100	92	90	1
1068	900147	2	3	1	80	100	100	100	100	100	88	90	1
1069	900156	1	5	0	65	60	100	100	100	100	84	90	1
1070	900156	2	5	3	15	100	50	85	0	100	80	70	0
1071	900164	1	1	16	35	100	0	10	0	100	80	45	0
1072	900184	1	5	11	50	100	100	90	100	100	84	85	0
1073	900190	1	3	0	40	100	100	100	100	100	80	90	1
1074	900190	2	3	0	60	100	100	100	100	100	88	90	1
1075	900199	1	4	11	75	100	100	100	100	100	88	90	1
1076	900199	2	4	0	65	42.5	75	100	0	100	88	90	1
1077	900203	1	1	0	55	100	100	100	100	100	92	90	0
1078	900203	2	1	4	85	100	87.5	100	25	0	60	55	0
1079	900212	2	5	0	55	45	100	20	100	100	84	65	1
1080	900214	1	4	3	65	80	100	100	100	100	84	80	1
1081	900214	2	4	1	70	90	100	85	100	100	84	65	1
1082	900217	1	5	1	60	80	100	70	100	100	80	90	1
1083	900217	2	5	1	50	100	100	100	100	100	84	90	0
1084	900250	1	2	1	65	45	75	100	0	100	72	75	0
1085	900250	2	2	1	65	100	100	100	100	100	84	80	0
1086	900254	1	2	0	75	100	100	100	100	100	92	95	0
1087	900254	2	2	0	80	100	100	100	100	100	92	90	0
1088	900257	1	3	0	85	100	100	100	100	100	92	85	1
1089	900257	2	3	2	55	70	100	100	100	100	88	70	1
1090	900270	1	1	7	70	67.5	87.5	100	25	100	76	75	0
1091	900270	2	1	5	75	100	100	100	100	100	80	80	0
1092	900283	1	5	12	40	100	100	80	100	100	80	80	1
1093	900283	2	5	2	65	100	100	100	100	100	80	80	0
1094	900289	1	5	3	75	80	100	85	100	100	88	85	1
1095	900289	2	5	3	65	100	100	95	100	100	88	85	0
1096	900291	1	2	0	60	60	12.5	75	0	100	80	80	0
1097	900291	2	2	2	55	80	100	100	100	100	80	85	0
1098	900299	1	2	0	70	100	100	100	100	100	84	80	0
1099	900299	2	2	0	60	100	100	100	100	100	84	80	0
1100	900303	1	2	11	65	100	100	100	100	100	80	80	0
1101	900303	2	2	3	95	90	100	100	100	100	84	85	0
1102	900305	1	3	5	70	70	100	95	100	100	84	80	1
1103	900305	2	3	4	75	100	100	100	100	100	88	70	1
1104	900312	1	5	6	60	80	100	100	100	100	96	85	1
1105	900312	2	5	0	90	100	100	100	100	100	92	80	0
1106	900313	1	4	7	50	70	100	80	100	100	84	75	1
1107	900314	1	4	1	85	100	100	100	100	100	84	85	1
1108	900314	2	4	0	75	100	100	100	100	100	92	85	1
1109	900317	1	5	1	45	80	100	95	100	100	80	85	1
1110	900317	2	5	0	70	100	100	95	100	100	88	90	0
1111	900319	1	3	2	70	100	100	100	100	100	80	80	1
1112	900319	2	3	4	45	100	100	70	100	100	80	70	1
1113	900322	1	3	6	55	100	75	100	50	66.66666412	60	85	1
1114	900322	2	3	19	65	77.5	75	60	25	33.33333206	84	80	1
1115	900337	1	1	6	55	100	100	100	100	100	96	95	0
1116	900378	1	3	1	55	100	100	100	100	100	88	90	1
1117	900384	1	3	0	70	100	100	100	100	100	88	85	1
1118	900384	2	3	0	65	45	62.5	100	0	100	84	80	1
1119	900385	1	2	4	60	55	50	95	0	100	84	80	0
1120	900387	1	1	10	65	100	75	85	100	100	52	65	0
1121	900387	2	1	4	50	70	100	100	100	100	76	75	0
1122	900393	1	2	3	70	100	100	100	100	100	84	75	0
1123	900399	1	3	7	70	100	100	95	100	100	76	75	1
1124	900399	2	3	0	70	100	100	100	100	100	76	75	1
1125	900402	1	3	13	50	70	100	100	100	100	92	90	1
1126	900402	2	3	4	50	90	100	80	100	100	72	70	1
1127	900404	1	5	4	55	57.5	87.5	95	0	100	76	75	0
1128	900404	2	5	0	65	100	100	100	100	100	88	95	1
1129	900411	1	4	0	70	100	100	100	100	100	80	80	1
1130	900414	1	3	0	80	100	100	100	100	100	96	90	1
1131	900414	2	3	4	50	100	100	95	100	100	92	85	1
1132	900416	1	1	8	50	77.5	100	100	100	100	68	50	0
1133	900416	2	1	1	60	100	100	100	100	100	84	75	0
1134	900423	2	4	3	45	90	100	90	100	100	84	85	1
1135	900434	1	2	5	80	57.5	87.5	90	0	100	80	75	0
1136	900434	2	2	3	60	42.5	75	80	0	100	80	80	0
1137	900448	1	5	1	60	100	100	100	100	100	84	65	0
1138	900448	2	5	4	30	90	100	90	100	100	84	75	1
1139	900465	1	5	2	65	80	100	100	100	100	80	80	0
1140	900465	2	5	1	60	100	100	100	100	100	84	85	1
1141	900470	1	1	0	85	80	100	100	100	100	84	75	0
1142	900471	1	2	1	70	100	100	100	100	100	84	90	0
1143	900471	2	2	3	60	100	100	100	100	100	92	80	0
1144	900474	1	3	0	50	100	100	90	100	100	88	80	1
1145	900474	2	3	3	65	32.5	50	90	0	100	92	65	1
1146	900480	1	3	0	65	100	100	100	100	100	80	85	1
1147	900480	2	3	0	50	100	100	100	100	100	88	75	1
1148	900483	1	1	2	35	100	75	100	100	0	80	70	0
1149	900483	2	1	0	55	100	100	100	100	100	84	80	0
1150	900488	1	3	5	65	100	100	95	100	100	88	70	1
1151	900488	2	3	7	65	100	100	100	100	100	80	80	1
1152	900491	2	1	3	55	80	100	85	50	100	76	50	0
1153	900493	1	3	1	70	45	75	80	0	100	80	80	1
1154	900493	2	3	1	70	100	100	85	100	100	88	80	1
1155	900494	1	5	NA	NA	NA	NA	NA	NA	NA	NA	NA	0
1156	900494	2	5	0	65	100	100	100	100	100	88	80	1
1157	900498	1	3	0	50	100	100	55	100	100	84	75	1
1158	900498	2	3	0	45	100	100	75	100	100	92	90	1
1159	900515	1	4	0	55	70	100	95	100	100	92	100	1
1160	900515	2	4	2	60	100	100	100	100	100	92	90	1
1161	900531	1	1	5	60	100	100	100	0	0	44	70	0
1162	900531	2	1	3	45	22.5	25	70	0	100	80	50	0
1163	900537	1	5	6	50	100	12.5	70	0	0	84	70	0
1164	900537	2	5	3	60	80	100	90	100	100	68	55	1
1165	900544	1	5	2	55	100	100	100	100	100	88	80	1
1166	900544	2	5	4	50	90	100	85	100	33.33333206	68	45	0
1167	900545	1	1	2	75	100	100	100	100	100	84	80	0
1168	900545	2	1	1	75	100	100	100	100	100	84	85	0
1169	900547	1	3	3	45	100	100	45	100	100	76	65	1
1170	900547	2	3	6	40	35	75	85	0	0	68	55	1
1171	900558	1	3	NA	NA	NA	NA	NA	NA	NA	NA	NA	1
1172	900558	2	3	3	40	22.5	37.5	100	0	0	100	95	1
1173	900573	1	3	3	80	100	100	100	100	100	80	70	1
1174	900573	2	3	3	85	100	100	100	100	100	88	90	1
1175	900578	1	1	3	85	100	100	100	100	100	84	85	0
1176	900578	2	1	3	95	90	100	100	100	100	92	95	0
1177	900582	2	5	0	65	100	100	100	100	100	64	60	1
1178	900588	1	4	10	75	90	100	95	0	100	68	90	1
1179	900588	2	4	3	50	67.5	62.5	85	25	0	64	50	1
1180	900589	1	2	1	60	100	100	95	100	100	100	100	0
1181	900589	2	2	0	60	100	100	100	100	100	100	100	0
1182	900590	1	5	5	100	100	100	100	100	100	92	95	0
1183	900590	2	5	0	75	100	100	90	100	100	76	70	1
1184	900594	1	2	9	45	100	100	100	100	100	64	55	0
1185	900594	2	2	5	65	100	100	100	100	100	52	75	0
1186	900596	1	3	2	65	100	100	90	100	100	76	60	1
1187	900596	2	3	3	95	90	100	100	100	100	84	85	1
1188	900606	1	4	14	45	87.5	100	35	0	100	96	90	1
1189	900623	1	3	5	75	100	100	70	100	100	76	85	1
1190	900623	2	3	9	55	100	100	100	100	100	68	75	1
1191	900626	1	3	4	45	67.5	75	45	100	100	68	65	1
1192	900626	2	3	4	90	100	100	65	100	100	64	70	1
1193	900627	1	5	3	100	100	100	100	100	100	100	100	NA
1194	900627	2	5	8	65	100	100	100	100	100	72	60	NA
1195	900634	1	1	7	60	100	100	90	100	100	64	50	0
1196	900634	2	1	4	85	100	100	100	100	100	100	100	0
1197	900635	1	3	1	60	100	100	100	100	100	88	90	1
1198	900635	2	3	1	60	100	100	100	100	100	96	90	1
1199	900645	1	4	9	70	100	100	90	100	100	100	100	1
1200	900645	2	4	1	60	100	100	90	100	100	100	100	1
1201	900663	1	5	16	85	100	100	100	100	100	64	85	1
1202	900663	2	5	7	60	100	100	100	100	100	60	70	0
1203	900664	1	1	10	55	100	100	100	100	100	92	85	0
1204	900684	2	4	4	75	77.5	100	100	100	100	96	90	1
1205	900699	1	3	0	85	90	100	95	100	100	80	80	1
1206	900699	2	3	4	90	100	100	100	100	100	68	90	1
1207	900706	1	3	0	95	100	100	90	100	100	100	90	1
1208	900706	2	3	0	95	100	100	100	100	100	92	90	1
1209	900715	2	2	8	100	100	100	95	0	100	100	75	0
1210	900721	1	5	6	95	100	100	100	100	100	100	100	0
1211	900721	2	5	17	55	100	100	100	0	100	36	75	1
1212	900723	1	4	12	75	80	100	50	50	100	60	80	1
1213	900723	2	4	8	40	37.5	100	30	0	100	60	45	1
1214	900726	1	4	3	80	100	100	100	100	100	100	100	1
1215	900726	2	4	3	95	100	100	95	100	100	84	90	1
1216	900729	1	4	0	75	80	100	100	100	100	92	95	1
1217	900729	2	4	0	80	100	100	100	100	100	92	95	1
1218	900734	1	5	9	95	100	100	100	100	0	68	35	0
1219	900734	2	5	24	35	57.5	25	90	100	33.33333206	48	65	1
1220	900735	1	5	5	90	100	100	95	100	0	60	90	1
1221	900743	1	1	2	75	100	100	100	100	100	88	90	0
1222	900743	2	1	8	70	100	87.5	100	100	100	92	60	0
1223	900763	1	5	3	85	100	50	100	100	100	92	100	0
1224	900763	2	5	5	65	100	100	100	100	100	92	70	1
1225	900780	1	3	7	65	80	100	100	100	100	64	75	1
1226	900780	2	3	1	85	100	100	100	100	100	84	95	1
1227	900788	1	1	12	20	90	100	95	0	100	60	70	0
1228	900788	2	1	0	95	100	100	100	100	100	92	90	0
1229	900795	1	3	2	100	100	100	100	100	100	92	95	1
1230	900795	2	3	1	100	90	100	100	100	100	92	90	1
1231	900800	1	5	20	75	90	100	100	100	100	52	50	1
1232	900809	1	2	1	85	100	100	95	100	100	88	90	NA
1233	900809	2	2	12	40	100	62.5	100	100	100	76	80	NA
1234	900811	1	4	9	50	60	25	100	0	0	60	70	1
1235	900811	2	4	15	50	100	87.5	90	75	100	44	40	1
1236	900830	1	2	0	85	100	100	100	100	100	76	100	0
1237	900830	2	2	2	85	100	100	100	100	100	96	90	0
1238	900881	1	3	4	60	100	62.5	95	0	100	56	55	1
1239	900881	2	3	6	95	90	50	100	100	0	68	55	1
1240	900887	1	1	1	95	42.5	25	100	0	100	92	70	0
1241	900887	2	1	9	85	100	100	100	100	100	100	100	0
1242	900897	2	1	2	85	100	100	100	100	100	100	100	0
1243	900920	1	4	1	95	100	100	100	100	100	72	95	1
1244	900921	1	4	0	85	100	100	100	100	100	56	70	1
1245	900921	2	4	1	45	57.5	75	90	0	100	52	80	1
1246	900922	1	5	20	30	100	100	100	100	0	68	55	0
1247	900922	2	5	4	90	100	100	100	100	100	100	100	1
1248	900923	2	1	0	100	100	100	100	100	100	100	100	0
1249	900932	1	1	0	100	100	100	100	100	100	100	90	0
1250	900932	2	1	2	60	100	100	100	100	100	92	60	0
1251	900938	1	1	0	100	100	100	100	100	100	88	95	0
1252	900938	2	1	0	60	70	100	100	0	100	92	60	0
1253	900950	1	3	0	100	100	100	100	100	100	92	90	1
1254	900950	2	3	1	95	100	100	100	100	100	96	90	1
1257	900969	1	4	11	70	90	100	85	0	0	44	45	1
1258	900969	2	4	21	60	90	100	20	100	100	60	30	1
1259	900974	1	5	8	85	100	87.5	100	100	0	60	60	1
1260	900974	2	5	4	85	100	100	100	100	100	84	80	0
1261	900985	1	3	1	55	100	100	90	100	100	100	95	1
1262	900985	2	3	24	60	100	100	100	100	100	40	55	1
1263	900988	1	3	5	100	100	100	100	100	66.66666412	100	100	1
1264	900988	2	3	0	65	100	100	80	100	100	92	85	1
1265	900993	1	3	7	30	22.5	50	100	100	0	88	90	1
1266	900993	2	3	4	70	100	100	90	100	100	80	95	1
1267	900995	1	5	0	60	100	100	90	0	100	88	90	1
1268	900995	2	5	1	65	100	100	100	100	100	80	60	0
1269	900998	1	1	5	85	100	100	100	100	100	100	85	0
1270	900998	2	1	0	65	100	100	100	100	100	76	60	0
1271	901007	1	1	5	80	100	100	100	100	100	96	90	0
1272	901007	2	1	3	65	100	100	100	100	100	72	75	0
1273	901024	1	4	3	100	90	100	85	100	100	100	100	1
1274	901024	2	4	16	55	100	100	100	100	100	48	60	1
1275	901030	1	4	6	65	22.5	25	100	0	0	88	85	1
1276	901030	2	4	4	60	22.5	25	100	0	0	80	95	1
1277	901035	1	3	1	65	100	100	85	100	100	84	60	1
1278	901035	2	3	2	90	100	100	100	100	100	100	80	1
1279	901048	1	1	NA	NA	NA	NA	NA	NA	NA	NA	NA	0
1280	901048	2	1	0	70	100	100	95	100	100	100	100	0
1281	901051	1	3	11	30	57.5	87.5	85	0	0	72	60	1
1282	901051	2	3	2	60	100	100	100	100	100	84	80	1
1283	901054	1	2	0	65	100	100	95	100	100	64	50	0
1284	901060	2	2	4	70	100	100	100	100	100	60	55	0
1285	901063	1	3	2	65	100	87.5	100	100	100	100	100	1
1286	901063	2	3	4	80	80	100	60	50	100	100	70	1
1287	901071	1	3	4	50	100	100	90	100	100	96	90	1
1288	901071	2	3	4	35	32.5	62.5	45	100	0	40	50	1
1289	901072	2	5	2	65	100	100	100	100	100	68	75	1
1290	901084	1	4	5	80	100	100	65	100	100	100	95	1
1291	901084	2	4	8	55	0	12.5	0	0	100	84	30	1
1292	901090	1	4	4	60	70	100	45	100	100	92	95	1
1293	901090	2	4	1	85	100	100	95	100	100	92	90	1
1294	901092	1	5	9	60	80	100	90	100	100	72	40	0
1295	901092	2	5	18	40	77.5	87.5	70	0	0	52	45	1
1296	901095	1	5	4	60	100	100	95	100	100	92	80	0
1297	901095	2	5	4	85	100	100	100	100	100	80	65	1
1298	901096	1	5	13	55	80	62.5	90	100	0	76	60	0
1299	901096	2	5	9	80	100	100	95	100	100	88	90	1
1300	901132	1	3	0	80	100	100	100	100	100	100	100	1
1301	901132	2	3	1	95	100	100	100	100	100	100	75	1
1302	901137	1	4	0	50	100	100	80	100	100	84	65	1
1303	901151	1	4	5	90	100	100	85	100	100	88	75	1
1304	901151	2	4	0	80	90	87.5	100	25	100	80	55	1
1305	901158	1	3	0	85	100	100	100	100	100	76	90	1
1306	901158	2	3	5	100	100	100	100	100	100	76	100	1
1307	901171	1	1	9	70	77.5	100	100	100	100	84	85	0
1308	901171	2	1	6	85	100	100	95	100	100	88	90	0
1309	901174	1	2	5	80	90	100	100	100	100	72	85	0
1310	901174	2	2	8	80	100	100	100	100	100	76	80	0
1311	901175	1	5	2	95	100	100	90	100	100	100	90	0
1312	901175	2	5	4	95	100	100	100	100	100	92	95	1
1313	901187	1	1	0	50	22.5	50	95	0	100	96	100	0
1314	901187	2	1	NA	NA	NA	NA	NA	NA	NA	NA	NA	0
1315	901203	1	2	0	60	100	100	85	100	100	84	70	0
1316	901203	2	2	2	70	100	100	90	100	100	84	50	0
1317	901217	1	5	0	65	100	100	90	100	100	80	60	0
1318	901217	2	5	2	75	100	100	80	100	100	92	65	1
1319	901222	2	3	0	65	100	100	75	100	100	72	65	1
1320	901223	2	3	2	70	100	100	80	100	100	84	70	1
1321	901226	1	3	9	90	100	100	90	0	100	92	100	1
1322	901226	2	3	20	35	0	0	0	0	0	32	10	1
1323	901237	1	3	12	60	100	100	85	100	100	72	70	1
1324	901237	2	3	6	80	100	100	95	100	100	72	90	1
1325	901243	1	1	3	40	22.5	50	95	100	0	100	100	0
1326	901243	2	1	3	50	67.5	87.5	95	0	0	60	50	0
1327	901244	1	3	1	60	100	100	90	100	100	64	55	1
1328	901244	2	3	3	65	55	75	100	100	100	92	70	1
1329	901245	2	3	0	65	100	100	90	100	100	100	100	1
1330	901246	1	3	12	60	100	87.5	100	100	66.66666412	52	65	1
1331	901246	2	3	11	75	100	100	100	100	100	52	85	1
1332	901249	1	4	0	100	100	100	100	100	100	92	95	1
1333	901249	2	4	0	95	100	100	100	100	100	92	100	1
1334	901252	1	4	1	100	100	100	100	100	100	100	100	1
1335	901252	2	4	0	100	100	100	100	100	100	100	100	1
1339	901298	1	1	0	70	100	100	95	100	100	96	85	0
1340	901298	2	1	0	100	100	100	100	100	100	100	100	0
1341	901302	1	1	3	65	100	100	100	100	100	68	55	0
1342	901302	2	1	5	60	77.5	62.5	100	0	0	52	30	0
1343	901330	1	3	8	90	100	NA	100	100	100	56	75	1
1344	901342	1	4	2	60	100	100	100	100	0	100	90	1
1345	901343	1	5	0	60	100	100	100	100	100	100	95	1
1346	901343	2	5	5	90	100	100	100	100	100	84	70	0
1347	901361	1	1	1	95	100	100	90	100	100	92	90	0
1348	901361	2	1	1	70	100	100	100	100	100	92	60	0
1349	901392	1	3	5	80	80	100	100	100	100	92	90	1
1350	901392	2	3	0	100	100	100	100	100	100	100	100	1
1351	901405	1	3	1	90	77.5	100	95	100	100	100	95	1
1352	901405	2	3	3	50	100	100	90	100	100	68	70	1
1353	901407	1	3	1	50	32.5	62.5	100	0	100	96	100	1
1354	901407	2	3	0	60	100	100	95	100	100	100	100	1
1355	901415	1	5	1	70	70	100	100	100	100	84	85	1
1356	901415	2	5	2	75	80	100	100	100	100	72	85	0
1357	901443	2	4	4	90	100	50	90	100	100	80	95	1
1358	901458	1	1	0	95	100	100	100	100	100	100	100	0
1359	901458	2	1	0	85	100	100	95	100	100	100	100	0
1360	901467	1	1	2	80	80	37.5	90	100	100	64	65	0
1361	901467	2	1	5	100	100	100	100	100	100	100	100	0
1362	901471	1	1	5	80	67.5	75	75	100	100	84	55	0
1363	901471	2	1	1	100	100	100	100	100	100	88	90	0
1364	901473	1	4	0	95	100	100	95	100	100	92	70	1
1365	901473	2	4	6	100	70	100	100	100	100	88	75	1
1366	901482	1	4	10	80	77.5	75	80	25	100	44	55	1
1367	901482	2	4	14	75	100	75	90	100	0	64	40	1
1368	901500	1	4	2	75	100	100	100	100	100	92	90	1
1369	901500	2	4	0	80	100	100	100	100	100	88	80	1
1370	901519	2	5	10	65	90	100	85	50	100	72	60	1
1371	901528	1	1	2	100	100	100	100	100	100	96	95	0
1372	901531	1	4	NA	75	55	37.5	0	0	100	88	70	1
1373	901531	2	4	7	85	80	37.5	15	0	100	60	55	1
1374	901537	1	4	5	100	100	100	95	100	100	100	100	1
1375	901537	2	4	0	70	100	100	100	100	100	92	70	1
1376	901542	1	4	0	60	100	100	100	100	100	100	100	1
1377	901542	2	4	0	60	100	100	90	100	100	100	100	1
1378	901556	2	4	0	75	100	100	100	100	100	68	100	1
1379	901560	1	5	17	60	100	100	100	100	100	76	60	0
1380	901560	2	5	6	60	100	100	100	100	100	92	65	1
1381	901563	1	5	4	80	100	100	100	100	100	92	95	1
1382	901563	2	5	1	100	100	100	100	100	100	92	95	0
1383	901566	1	3	1	25	70	100	100	100	100	96	95	1
1384	901566	2	3	2	85	100	100	100	100	100	76	75	1
1385	901579	1	1	1	75	100	100	100	100	100	100	95	0
1386	901579	2	1	0	70	100	62.5	85	100	100	100	100	0
1387	901581	1	3	1	60	100	100	100	100	100	76	70	1
1388	901581	2	3	0	60	100	100	95	100	100	92	70	1
1389	901582	1	5	21	60	100	75	100	100	0	44	55	0
1390	901582	2	5	2	60	80	100	100	0	100	84	55	1
1391	901584	1	3	0	70	100	87.5	100	100	100	84	80	1
1392	901584	2	3	0	80	100	100	100	100	100	88	80	1
1393	901585	1	2	15	60	100	62.5	100	100	0	52	45	0
1394	901596	1	3	18	35	67.5	100	90	50	100	84	85	1
1395	901596	2	3	8	50	67.5	100	80	25	100	92	90	1
1396	901600	1	1	0	50	100	100	90	100	100	100	80	0
1397	901603	1	3	18	55	67.5	75	85	75	66.66666412	60	65	1
1398	901603	2	3	14	45	55	37.5	85	75	33.33333206	64	45	1
1399	901604	1	5	0	80	90	100	90	100	100	92	85	0
1400	901604	2	5	2	45	80	87.5	95	25	0	40	45	1
1401	901607	1	2	0	60	100	100	100	100	100	100	80	0
1402	901619	1	5	0	55	100	100	100	100	100	100	90	0
1403	901621	1	2	3	70	100	100	100	100	100	92	70	0
1404	901621	2	2	20	30	57.5	50	90	0	0	44	25	0
1405	901622	1	3	0	60	100	100	100	100	100	76	70	1
1406	901622	2	3	14	85	77.5	62.5	95	0	100	68	60	1
1407	901623	1	4	0	45	100	100	90	100	100	100	100	1
1408	901623	2	4	12	55	100	100	100	100	100	60	60	1
1409	901625	1	3	0	65	100	100	90	75	100	100	100	1
1410	901625	2	3	7	55	60	75	85	100	100	60	55	1
1411	901633	1	5	5	45	100	100	90	100	66.66666412	56	60	1
1412	901633	2	5	2	55	100	100	100	100	100	92	60	0
1413	901636	1	3	0	65	100	100	70	100	100	76	60	1
1414	901636	2	3	4	55	100	100	85	100	100	76	60	1
1415	901637	1	3	1	60	100	100	80	100	100	80	60	1
1416	901637	2	3	0	45	100	100	75	100	100	80	70	1
1417	901653	1	3	0	50	100	100	90	100	100	92	85	1
1418	901653	2	3	4	65	100	100	85	100	100	88	80	1
1419	901658	2	2	0	70	100	100	75	100	100	92	80	0
1420	901659	1	4	16	45	100	100	100	100	0	40	45	1
1421	901663	2	4	12	25	67.5	0	80	100	33.33333206	20	25	1
1422	901667	2	5	15	25	10	0	0	0	100	80	60	1
1423	901676	1	3	6	60	70	100	75	100	100	84	60	1
1424	901676	2	3	9	95	100	100	85	100	100	88	90	1
1425	901685	1	5	9	40	50	100	100	100	100	80	85	1
1426	901685	2	5	5	75	90	100	100	100	100	92	70	0
1427	901698	1	1	3	70	100	100	85	100	100	76	60	0
1428	901698	2	1	1	65	100	100	100	100	100	84	70	0
1429	901700	1	5	3	60	100	100	100	100	100	92	70	1
1430	901700	2	5	NA	NA	NA	NA	NA	NA	NA	NA	NA	0
1431	901703	1	3	3	75	60	100	80	100	100	36	20	1
1432	901704	2	5	16	85	100	50	100	100	0	32	35	0
1433	901706	1	3	1	60	100	100	100	100	100	88	60	1
1434	901706	2	3	2	65	100	100	100	100	100	60	90	1
1435	901708	1	2	10	75	80	50	85	100	0	68	70	0
1436	901708	2	2	18	55	100	100	100	100	100	84	80	0
1437	901713	1	3	19	50	60	25	100	100	100	16	50	1
1438	901713	2	3	22	50	57.5	62.5	100	100	0	52	40	1
NA	NA	NA	NA	NA	NA	NA	NA	NA	NA	NA	NA	NA	NA
1440	901734	1	3	13	25	35	37.5	20	0	0	68	20	1
1441	901740	1	3	2	55	100	100	100	25	100	84	75	1
1442	901740	2	3	4	90	100	100	100	100	100	60	70	1
1443	901742	1	5	0	50	100	100	100	100	100	56	65	0
1444	901742	2	5	34	30	22.5	25	90	0	0	12	50	1
1445	901761	1	3	0	65	100	100	70	100	100	92	75	1
1446	901761	2	3	1	40	100	100	60	100	100	76	65	1
1447	901764	1	5	5	70	100	100	80	100	100	84	75	0
1448	901764	2	5	0	65	100	100	85	100	100	72	70	1
1449	901792	1	5	3	95	47.5	100	100	100	100	92	85	0
1450	901792	2	5	9	55	80	100	95	100	0	36	35	1
1451	901796	1	3	0	60	90	100	100	0	100	72	75	1
1452	901796	2	3	1	60	57.5	87.5	100	100	0	28	35	1
1453	901797	1	3	5	65	100	100	95	100	100	100	95	1
1454	901797	2	3	15	80	67.5	100	100	100	100	76	80	1
1455	901799	2	1	4	40	80	100	80	100	100	76	75	0
1456	901816	1	5	3	60	100	100	95	100	100	72	50	0
1457	901826	1	1	8	65	67.5	100	100	0	100	84	60	0
1458	901826	2	1	2	60	42.5	62.5	65	75	33.33333206	60	35	0
1459	901858	1	2	5	55	100	100	60	100	100	80	75	0
1460	901858	2	2	10	60	100	100	100	100	100	72	80	0
1461	901863	2	2	2	65	100	100	70	100	100	100	95	0
1462	901869	1	5	8	65	87.5	62.5	80	100	100	68	80	0
1463	901869	2	5	0	65	67.5	62.5	100	75	100	68	70	1
1464	901875	1	4	1	65	100	100	90	100	100	84	70	1
1465	901875	2	4	11	90	100	100	100	100	100	48	90	1
1466	901877	2	3	5	65	77.5	62.5	60	0	0	52	50	1
1467	901881	1	1	17	65	100	100	100	100	100	44	45	0
1468	901881	2	1	8	80	80	100	100	100	100	80	90	0
1469	901884	1	5	5	45	100	100	100	25	0	32	50	0
1470	901884	2	5	1	85	100	100	100	0	100	64	70	1
1471	901887	1	3	8	50	100	100	100	100	66.66666412	52	50	1
1472	901888	1	3	2	60	100	100	90	100	100	72	55	1
1473	901891	1	1	0	60	100	100	100	100	100	92	70	0
1474	901891	2	1	0	75	100	100	100	100	100	96	95	0
1475	901896	1	3	0	95	100	100	100	100	100	100	100	1
1476	901896	2	3	0	75	100	100	100	100	100	100	100	1
1477	901898	1	1	0	65	100	100	100	100	100	92	60	0
1478	901898	2	1	3	70	80	100	100	100	100	76	90	0
1479	901902	1	1	1	60	100	100	100	100	33.33333206	80	80	0
1480	901902	2	1	0	70	100	100	100	100	100	92	70	0
1481	901903	2	4	5	90	100	100	100	75	100	68	75	1
1482	901905	1	3	3	40	100	100	100	0	100	76	70	1
1483	901905	2	3	25	45	57.5	100	85	0	0	56	35	1
1484	901907	1	1	2	55	100	100	100	100	66.66666412	76	85	0
1485	901907	2	1	0	55	100	100	100	100	100	100	80	0
1486	901911	1	5	0	65	100	100	100	100	100	84	60	0
1487	901911	2	5	5	70	100	100	90	100	100	92	60	1
1488	901925	2	5	8	35	67.5	62.5	75	0	100	80	55	0
1489	901944	1	3	1	45	100	100	80	100	100	72	45	1
1490	901952	1	1	13	65	10	37.5	100	0	0	32	35	0
1491	901952	2	1	6	80	100	100	85	100	100	56	70	0
1492	901959	1	4	0	60	100	100	100	100	100	100	100	1
1493	901959	2	4	15	50	55	100	100	100	0	44	45	1
1494	901961	1	5	0	80	100	100	95	100	100	96	100	1
1495	901961	2	5	2	80	100	100	100	100	100	100	95	0
1496	901962	1	5	21	40	45	100	55	0	0	56	55	1
1497	901962	2	5	8	65	100	100	100	100	100	84	70	0
1498	901984	1	5	5	65	100	100	100	100	100	52	60	1
1499	901989	1	3	19	90	100	100	100	25	66.66666412	40	55	1
1500	901989	2	3	4	95	100	100	95	75	100	80	85	1
1501	901998	1	3	0	65	100	100	100	100	100	84	70	1
1502	901998	2	3	0	65	100	100	90	100	100	76	75	1
1503	902004	2	4	4	35	77.5	87.5	90	0	100	56	65	1
1504	902008	1	1	0	70	100	100	100	100	100	92	80	0
1505	902008	2	1	0	65	100	100	100	100	100	92	90	0
1506	902011	1	1	5	30	100	100	95	100	100	44	45	0
1507	902011	2	1	12	40	90	100	85	100	100	52	65	0
1508	902022	1	5	0	65	100	100	100	100	100	84	80	0
1509	902024	1	3	5	35	100	100	65	100	100	72	60	1
1510	902024	2	3	5	60	80	100	90	100	100	84	55	1
1511	902026	1	3	7	25	100	75	100	100	100	80	60	1
1512	902026	2	3	9	45	100	100	100	100	100	88	45	1
1513	902027	1	5	30	60	57.5	100	100	0	0	56	65	1
1514	902027	2	5	2	65	80	100	100	100	100	80	70	0
1515	902040	1	3	3	60	100	100	90	100	100	76	65	1
1516	902040	2	3	5	65	100	100	70	100	100	68	70	1
1517	902053	1	3	2	60	100	100	100	100	100	92	70	1
1518	902053	2	3	2	90	100	100	100	75	100	100	100	1
1519	902054	2	3	4	60	100	100	90	100	100	92	80	1
1520	902057	1	2	2	45	100	100	55	100	100	68	45	0
1521	902057	2	2	12	65	100	100	100	100	100	92	90	0
1522	902061	1	3	0	40	100	100	60	100	100	80	60	1
1523	902061	2	3	9	65	100	100	55	100	100	76	75	1
1524	902069	1	3	0	80	100	100	100	100	100	80	100	1
1525	902069	2	3	0	70	100	100	100	100	100	76	100	1
1526	902080	1	3	0	55	70	100	85	100	100	80	85	1
1527	902080	2	3	12	60	90	87.5	100	25	33.33333206	64	60	1
1528	902082	1	2	3	65	100	100	100	100	100	68	65	0
1529	902082	2	2	1	65	100	100	100	100	100	88	80	0
1530	902087	1	5	3	50	100	100	95	100	100	80	75	1
1531	902087	2	5	9	45	70	100	100	100	100	64	55	0
1532	902089	1	5	5	30	32.5	87.5	65	0	100	84	70	1
1533	902091	1	5	4	60	100	87.5	85	100	100	84	80	1
1534	902091	2	5	1	70	70	100	100	100	100	84	80	0
1535	902093	1	5	0	80	100	100	100	100	100	96	100	0
1536	902093	2	5	1	65	100	100	90	100	100	92	100	1
1537	902097	1	4	1	65	22.5	87.5	100	0	100	88	70	1
1538	902097	2	4	1	60	45	62.5	95	0	100	88	80	1
1539	902099	1	5	1	65	77.5	87.5	60	25	100	80	100	0
1540	902101	1	2	0	65	100	100	80	100	100	96	80	0
1541	902101	2	2	0	60	100	100	85	100	100	92	85	0
1542	902105	1	3	5	45	100	100	90	100	100	88	75	1
1543	902107	1	1	1	50	100	62.5	70	0	100	84	65	0
1544	902107	2	1	0	65	100	100	100	100	100	92	90	0
1545	902108	2	3	12	30	77.5	62.5	60	0	0	64	60	1
1546	902110	1	2	NA	NA	NA	NA	NA	NA	NA	NA	NA	0
1547	902110	2	2	4	50	100	100	100	100	100	80	65	0
1548	902112	1	5	2	55	45	62.5	90	0	100	84	75	0
1549	902112	2	5	2	55	70	100	100	100	100	84	80	1
1550	902113	1	3	2	70	100	100	85	100	100	88	100	1
1551	902118	1	3	4	50	100	100	100	100	100	84	85	1
1552	902118	2	3	3	65	100	100	100	100	100	68	85	1
1553	902119	1	5	1	60	70	100	100	100	100	84	85	0
1554	902119	2	5	0	75	100	100	100	100	100	92	95	1
1555	902122	1	1	1	85	22.5	62.5	100	0	100	92	80	0
1556	902122	2	1	2	70	100	100	95	100	100	92	85	0
1557	902125	2	5	1	75	100	100	100	100	100	92	85	0
1558	902128	1	4	1	70	100	100	100	100	100	84	75	1
1559	902128	2	4	0	55	100	100	75	100	100	84	80	1
1560	902135	1	4	0	50	77.5	87.5	95	0	100	80	80	1
1561	902135	2	4	0	50	100	100	100	100	100	88	80	1
1562	902137	1	5	1	75	70	100	100	100	100	88	80	1
1563	902138	1	4	5	50	87.5	100	60	100	100	68	70	1
1564	902138	2	4	6	35	100	100	85	100	100	84	65	1
1565	902139	1	3	1	70	100	100	95	100	100	80	70	1
1566	902143	1	2	0	65	100	100	100	100	100	92	95	0
1567	902143	2	2	4	60	100	100	100	100	100	80	75	0
1568	902145	1	2	1	50	80	100	100	100	100	88	65	0
1569	902146	2	4	0	75	90	100	100	100	100	80	100	1
1570	902148	1	5	0	80	100	100	100	100	100	100	90	0
1571	902148	2	5	9	70	70	100	100	100	100	68	85	1
1572	902154	1	5	8	55	60	87.5	100	100	33.33333206	68	70	0
1573	902154	2	5	15	30	65	62.5	70	75	0	60	65	1
1574	902159	1	3	0	70	100	100	95	100	100	96	90	1
1575	902159	2	3	3	80	100	100	100	100	100	80	100	1
1576	902160	1	3	0	60	100	100	75	100	100	80	80	1
1577	902160	2	3	0	65	100	100	95	100	100	92	85	1
1578	902163	1	3	0	60	100	100	100	100	100	72	85	1
1579	902163	2	3	0	50	100	100	95	100	100	84	80	1
1580	902164	1	5	4	20	50	100	60	100	100	92	70	0
1581	902167	1	3	1	50	45	62.5	100	0	100	84	70	1
1582	902167	2	3	0	55	80	100	90	100	100	80	80	1
1583	902173	1	4	6	45	22.5	100	75	0	100	84	70	1
1584	902173	2	4	9	70	20	37.5	45	0	100	60	60	1
1585	902174	1	3	6	75	77.5	37.5	65	100	100	80	100	1
1586	902174	2	3	NA	70	77.5	75	95	100	100	80	100	1
1587	902175	1	5	2	50	100	100	70	100	100	76	70	1
1588	902184	1	5	0	50	80	100	100	100	100	84	85	0
1589	902184	2	5	1	75	100	100	65	100	0	100	100	1
1590	902186	2	5	0	55	100	100	95	100	100	76	95	1
1591	902188	1	4	2	85	100	100	80	75	100	100	100	1
1592	902188	2	4	0	50	100	100	100	100	100	100	95	1
1593	902192	1	5	0	65	100	100	100	100	100	92	90	0
1594	902192	2	5	0	70	100	100	100	100	100	88	75	1
1595	902196	1	3	0	60	100	100	95	100	100	88	85	1
1596	902196	2	3	0	55	100	100	95	100	100	84	80	1
1597	902198	1	5	0	65	100	100	100	100	100	92	90	0
1598	902199	1	4	0	60	100	100	100	100	100	76	70	1
1599	902199	2	4	0	65	100	100	100	100	100	84	75	1
1600	902202	1	2	0	55	100	100	95	100	100	92	85	0
1601	902202	2	2	4	55	90	100	90	100	100	56	65	0
1602	902203	1	4	1	80	100	100	45	100	100	80	95	1
1603	902203	2	4	13	25	45	75	100	0	100	36	55	1
1604	902205	1	4	3	40	100	100	80	100	100	84	95	1
1605	902209	1	5	1	60	100	100	100	100	100	84	80	0
1606	902215	1	3	1	70	100	100	100	100	100	68	70	1
1607	902215	2	3	0	70	100	100	100	100	100	84	85	1
1608	902216	1	1	0	50	100	100	100	100	100	96	85	0
1609	902216	2	1	0	55	100	100	100	100	100	88	70	0
1610	902219	1	1	1	45	80	100	100	100	100	76	65	0
1611	902219	2	1	0	55	100	100	95	100	100	80	90	0
1612	902222	1	1	0	65	45	50	100	0	100	88	60	0
1613	902224	1	3	4	50	70	100	90	100	100	84	65	1
1614	902224	2	3	1	75	100	100	85	75	100	80	85	1
1615	902225	1	4	0	80	100	50	100	100	100	92	85	1
1616	902226	1	1	5	65	100	100	100	100	100	72	80	0
1617	902226	2	1	0	90	100	100	100	100	100	100	100	0
1618	902227	1	5	1	85	90	100	95	100	100	80	100	1
1619	902231	2	1	0	90	100	100	100	100	100	80	100	0
1620	902232	1	5	5	60	45	62.5	90	25	100	72	80	0
1621	902232	2	5	0	65	80	100	80	100	100	84	80	1
1622	902234	1	4	0	90	100	100	70	100	100	80	100	1
1623	902239	2	5	0	80	100	100	100	100	100	84	80	0
1624	902241	1	5	0	100	100	100	100	100	100	80	100	0
1625	902241	2	5	1	50	100	100	75	100	100	92	75	1
1626	902245	1	3	1	45	80	100	95	100	100	84	75	1
1627	902245	2	3	1	55	100	100	100	100	100	96	95	1
1628	902247	1	5	1	50	100	100	95	100	100	84	80	0
1629	902247	2	5	0	60	80	100	95	100	100	96	100	1
1630	902253	2	3	2	50	100	100	95	100	100	76	80	1
1631	902254	2	5	1	50	80	100	90	100	100	76	65	1
1632	902255	1	2	3	45	70	100	95	100	100	80	50	0
1633	902261	1	5	7	60	100	100	100	100	100	56	65	1
1634	902261	2	5	1	55	32.5	37.5	100	0	100	84	75	0
1635	902265	1	3	4	35	100	87.5	75	100	100	76	80	1
1636	902265	2	3	0	55	100	100	100	100	100	92	95	1
1637	902269	1	4	4	70	100	100	100	100	100	76	80	1
1638	902269	2	4	0	65	80	100	85	100	100	84	90	1
1639	902270	1	2	0	80	100	100	100	100	100	80	100	0
1640	902270	2	2	0	85	100	100	100	100	100	80	100	0
1641	902273	1	3	2	70	90	100	65	50	100	80	65	NA
1642	902273	2	3	0	80	100	100	95	100	100	100	90	NA
1643	902274	1	1	3	75	100	100	100	100	100	80	100	0
1644	902274	2	1	2	35	42.5	50	80	0	100	92	70	0
1645	902275	2	1	6	65	100	100	100	100	100	72	80	0
1646	902281	1	2	2	70	100	100	100	100	100	76	65	0
1647	902281	2	2	0	75	100	100	100	100	100	84	85	0
1648	902293	2	2	1	55	100	100	100	100	100	84	80	0
1649	902297	1	4	1	95	100	100	95	100	100	80	100	1
1650	902297	2	4	2	85	100	100	100	100	100	80	100	1
1651	902298	1	5	0	75	100	100	100	100	100	96	90	0
1652	902298	2	5	1	60	100	100	100	100	100	84	85	1
1653	902307	2	2	0	85	100	100	100	100	100	64	90	0
1654	902313	1	5	2	65	77.5	100	100	100	100	88	75	0
1655	902313	2	5	3	60	100	100	100	100	100	100	80	1
1656	902314	1	5	4	70	100	100	100	100	100	84	75	1
1657	902314	2	5	2	60	100	100	100	100	100	80	75	0
1658	902320	2	4	2	50	80	100	100	100	100	88	55	1
1659	902321	1	5	4	70	90	100	90	100	100	72	50	0
1660	902321	2	5	0	70	67.5	87.5	100	0	100	88	80	1
1661	902324	1	4	2	60	45	50	80	0	100	84	70	1
1662	902324	2	4	2	50	80	100	100	100	100	84	75	1
1663	902332	1	2	1	70	100	100	100	100	100	88	85	0
1664	902332	2	2	1	80	100	100	100	100	100	96	90	0
1665	902345	1	5	3	55	100	100	95	100	100	84	75	0
1666	902345	2	5	1	60	100	100	75	100	100	92	90	1
1667	902346	1	4	7	70	100	87.5	100	100	100	80	75	1
1668	902346	2	4	3	65	100	100	100	100	100	92	90	1
1669	902348	1	5	2	55	80	100	80	100	100	84	85	1
1670	902348	2	5	6	60	32.5	37.5	35	0	100	88	30	0
1671	902349	1	5	7	55	55	87.5	15	0	100	80	55	1
1672	902349	2	5	6	35	77.5	62.5	10	100	100	80	50	0
1673	902352	1	1	0	80	80	100	100	100	100	76	50	0
1674	902352	2	1	0	80	100	100	100	100	100	96	95	0
1675	902354	1	1	0	65	100	100	100	100	100	76	100	NA
1676	902354	2	1	0	55	90	100	100	100	100	56	60	NA
1677	902355	1	4	10	55	90	100	65	100	100	80	80	1
1678	902355	2	4	2	60	90	100	60	100	100	84	85	1
1679	902358	1	3	6	80	100	100	100	100	100	52	95	1
1680	902358	2	3	0	80	100	100	100	100	100	80	100	1
1681	902362	1	3	0	75	80	100	100	100	100	80	100	1
1682	902362	2	3	0	65	100	NA	100	100	100	NA	NA	1
1683	902364	1	3	3	80	42.5	37.5	22.22222137	0	100	80	80	1
1684	902364	2	3	5	60	32.5	25	15	0	100	84	30	1
1685	902366	1	2	0	55	80	100	100	100	100	76	100	0
1686	902366	2	2	3	50	77.5	100	85	100	0	76	75	0
1687	902368	1	5	0	65	70	100	100	100	100	88	85	1
1688	902368	2	5	1	70	100	100	100	100	100	72	75	0
1689	902370	1	1	0	75	100	100	100	100	100	96	85	0
1690	902370	2	1	1	65	75	87.5	100	100	66.66666412	64	25	0
1691	902372	1	5	0	65	100	100	100	100	100	92	85	0
1692	902372	2	5	1	60	55	75	90	0	100	84	85	1
1693	902381	1	3	1	70	87.5	100	100	100	100	80	100	1
1694	902381	2	3	0	95	100	100	100	100	100	80	100	1
1695	902395	1	3	1	40	77.5	62.5	100	75	33.33333206	72	80	1
1696	902395	2	3	4	65	77.5	25	85	25	33.33333206	56	65	1
1697	902396	1	1	0	90	100	100	100	100	100	96	95	0
1698	902396	2	1	1	70	100	100	100	100	100	68	65	0
1699	902397	2	3	4	60	90	75	100	100	100	72	80	1
1700	902400	1	5	1	70	100	NA	100	100	100	80	75	0
1701	902400	2	5	0	55	57.5	62.5	90	0	100	84	70	1
1702	902404	1	4	5	50	100	100	95	100	100	60	70	1
1703	902408	1	5	5	70	77.5	75	95	50	33.33333206	80	85	0
1704	902408	2	5	3	70	100	100	100	100	100	76	80	1
1705	902410	1	3	4	65	100	87.5	85	100	100	80	80	1
1706	902410	2	3	2	55	77.5	62.5	100	100	100	76	80	1
1707	902413	1	1	2	55	100	75	90	100	100	72	80	0
1708	902413	2	1	0	65	100	87.5	100	100	100	72	85	0
1709	902414	1	1	1	55	100	100	100	100	100	80	90	0
1710	902414	2	1	0	65	100	75	100	100	100	80	90	0
1711	902420	2	3	4	60	77.5	75	100	100	66.66666412	72	85	1
1712	902423	1	5	0	70	77.5	62.5	100	100	100	72	80	0
1713	902423	2	5	16	45	87.5	87.5	95	75	100	68	70	1
1714	902439	1	1	0	70	100	100	100	100	100	88	85	0
1715	902439	2	1	13	50	75	50	100	100	0	52	60	0
1716	902443	1	2	0	70	100	100	100	100	100	92	80	0
1717	902444	1	4	15	40	80	100	85	100	100	52	55	1
1718	902444	2	4	1	75	100	100	100	100	100	76	80	1
1719	902450	1	5	0	70	100	100	95	100	100	80	85	0
1720	902450	2	5	0	90	100	100	100	100	100	96	95	NA
1721	902454	1	4	NA	NA	NA	NA	NA	NA	NA	NA	NA	1
1722	902454	2	4	6	80	90	100	100	100	100	92	95	1
1723	902456	1	5	3	65	100	100	100	100	100	76	80	0
1724	902456	2	5	16	45	77.5	62.5	100	25	100	44	40	1
1725	902457	1	4	0	65	77.5	87.5	95	100	100	84	95	1
1726	902457	2	4	2	50	90	87.5	85	100	66.66666412	68	65	1
1727	902465	1	3	1	50	70	100	100	100	100	80	80	1
1728	902465	2	3	0	65	100	100	100	100	100	92	85	1
1729	902477	1	1	6	65	77.5	75	100	100	100	68	75	0
1730	902477	2	1	16	65	67.5	75	100	100	66.66666412	52	75	0
1731	902479	1	5	3	60	67.5	75	95	75	66.66666412	72	85	0
1732	902479	2	5	8	65	77.5	62.5	95	75	66.66666412	72	75	1
1733	902482	1	3	13	40	87.5	25	75	25	33.33333206	44	40	1
1734	902482	2	3	2	55	77.5	75	90	75	66.66666412	64	80	1
1735	902488	1	1	4	60	100	100	90	100	100	100	90	0
1736	902488	2	1	1	65	100	100	100	100	100	72	70	0
1737	902489	1	3	2	65	87.5	87.5	100	100	100	72	80	1
1738	902489	2	3	12	60	100	100	100	100	66.66666412	52	75	1
1739	902491	1	3	5	60	77.5	87.5	100	75	66.66666412	80	85	1
1740	902491	2	3	1	70	100	100	100	100	66.66666412	84	90	1
1741	902492	1	5	0	75	100	100	100	100	100	92	90	0
1742	902492	2	5	5	45	100	75	100	100	100	68	65	1
1743	902496	1	2	15	60	67.5	75	100	75	66.66666412	64	60	0
1744	902500	1	3	0	65	87.5	75	100	100	100	76	70	1
1745	902500	2	3	8	70	77.5	62.5	100	75	100	64	80	1
1746	902505	1	2	0	70	77.5	62.5	100	100	100	72	85	0
1747	902505	2	2	8	60	77.5	75	100	75	66.66666412	76	80	0
1748	902509	1	4	0	60	100	100	100	100	100	92	80	1
1749	902509	2	4	0	60	100	100	95	100	100	84	70	1
1750	902511	1	3	7	50	45	50	80	0	0	48	55	1
1751	902511	2	3	6	40	32.5	87.5	100	100	0	72	80	1
1752	902512	2	5	5	50	77.5	62.5	55	0	100	60	55	1
1753	902514	1	3	2	70	100	100	100	100	100	72	65	1
1754	902514	2	3	10	75	100	100	100	100	100	68	80	1
1755	902527	1	5	2	70	100	75	100	100	100	76	80	0
1756	902527	2	5	5	65	100	87.5	85	100	100	76	85	1
1757	902532	1	4	7	45	70	100	90	100	100	84	80	1
1758	902532	2	4	11	55	67.5	100	95	100	100	76	60	1
1759	902535	1	3	5	65	87.5	62.5	100	50	100	76	80	1
1760	902535	2	3	2	65	67.5	100	100	100	100	80	75	1
1761	902554	1	4	17	55	80	100	100	100	100	92	85	1
1762	902554	2	4	12	55	67.5	100	100	50	100	76	75	1
1763	902556	1	2	1	75	100	100	100	100	100	80	80	0
1764	902556	2	2	4	65	87.5	100	100	100	33.33333206	64	60	0
1765	902557	2	4	1	70	80	100	100	100	100	88	75	1
1766	902564	1	1	12	40	100	100	80	100	100	84	70	0
1767	902564	2	1	0	70	100	100	100	100	100	92	90	0
1768	902576	1	4	3	60	77.5	75	80	100	66.66666412	72	95	1
1769	902576	2	4	7	55	32.5	37.5	60	100	100	56	20	1
1770	902581	2	5	2	65	100	87.5	100	100	100	80	80	0
1771	902582	1	2	13	60	87.5	62.5	70	75	66.66666412	76	75	0
1772	902582	2	2	4	70	77.5	62.5	80	75	66.66666412	76	75	0
1773	902583	1	4	10	65	100	87.5	100	100	100	80	75	1
1774	902583	2	4	1	65	87.5	75	100	100	100	72	75	1
1775	902589	1	3	0	70	90	100	90	100	100	92	75	1
1776	902594	2	4	8	65	70	100	100	100	100	72	60	1
1777	902598	1	5	7	60	100	100	85	50	100	72	70	0
1778	902598	2	5	0	55	70	100	95	100	100	92	95	1
1779	902607	2	4	10	65	87.5	100	100	25	100	80	80	1
1780	902611	1	5	0	60	100	100	100	100	100	84	70	0
1781	902611	2	5	2	70	100	100	100	100	100	76	80	1
1782	902616	2	2	2	70	100	100	100	100	100	76	80	0
1783	902623	1	3	2	65	100	100	95	100	100	88	70	1
1784	902623	2	3	11	65	32.5	62.5	100	0	33.33333206	76	75	1
1785	902625	1	3	2	55	100	100	100	100	100	76	75	1
1786	902625	2	3	12	55	100	100	100	100	33.33333206	68	70	1
1787	902626	1	3	4	70	67.5	75	100	75	100	64	75	1
1788	902626	2	3	3	45	100	100	90	0	33.33333206	55	45	1
1789	902631	1	2	4	65	77.5	75	100	50	66.66666412	76	85	0
1790	902631	2	2	15	50	67.5	62.5	100	50	33.33333206	76	85	0
1791	902632	1	4	5	60	67.5	62.5	100	100	66.66666412	84	65	1
1792	902640	1	3	7	60	67.5	62.5	90	75	100	64	65	1
1793	902640	2	3	3	65	77.5	75	100	100	66.66666412	76	80	1
1794	902643	1	1	2	65	67.5	62.5	100	75	100	68	80	0
1795	902643	2	1	6	70	100	100	100	100	100	68	85	0
1796	902656	2	3	6	70	100	100	100	100	100	76	75	1
1797	902660	1	5	4	60	100	100	100	100	100	64	75	1
1798	902660	2	5	1	50	70	100	100	100	100	88	75	0
1799	902661	1	1	1	70	100	100	100	100	100	64	55	0
1800	902666	1	5	0	45	100	100	100	100	100	88	80	0
1801	902666	2	5	5	45	100	100	100	100	100	88	80	1
1802	902669	1	4	0	40	67.5	87.5	95	50	100	76	65	1
1803	902669	2	4	0	45	80	87.5	100	100	100	84	85	1
1804	902672	1	4	2	60	100	100	85	100	100	88	85	1
1805	902672	2	4	3	55	100	100	90	100	100	92	90	1
1806	902678	2	4	4	45	80	100	80	100	100	88	85	1
1807	902693	1	2	5	70	100	100	100	100	100	72	70	0
1808	902695	1	3	5	65	100	100	90	50	100	72	80	1
1809	902695	2	3	6	55	47.5	75	100	0	100	76	80	1
1810	902699	1	3	0	60	80	100	100	100	100	80	75	1
1811	902699	2	3	4	65	100	100	100	100	100	88	75	1
1812	902702	1	1	5	50	100	100	100	100	100	64	60	0
1813	902702	2	1	0	60	80	100	100	100	100	92	100	0
1814	902718	1	1	12	40	100	100	95	100	66.66666412	72	65	0
1815	902720	1	2	0	55	100	100	100	100	100	96	95	0
1816	902723	1	3	8	50	100	100	95	100	100	68	70	1
1817	902723	2	3	1	65	100	100	80	100	100	88	85	1
1818	902725	1	4	7	55	100	87.5	40	100	100	80	80	1
1819	902725	2	4	2	60	100	100	85	100	100	80	95	1
1820	902728	1	5	17	40	100	87.5	40	100	100	68	55	1
1821	902728	2	5	4	45	100	100	90	100	100	76	80	0
1822	902733	1	2	7	65	77.5	62.5	35	100	100	76	80	0
1823	902738	1	3	6	65	77.5	62.5	100	75	100	76	85	1
1824	902748	1	3	12	50	77.5	62.5	60	25	66.66666412	72	80	1
1825	902748	2	3	3	70	100	87.5	80	100	66.66666412	68	90	1
1826	902749	1	4	3	70	67.5	62.5	100	75	100	68	80	1
1827	902749	2	4	11	60	87.5	87.5	100	100	100	56	70	1
1828	902750	1	5	0	65	77.5	75	100	100	100	76	85	0
1829	902750	2	5	1	65	100	75	100	100	100	72	70	1
1830	902759	1	3	16	60	67.5	62.5	90	75	66.66666412	64	80	NA
1831	902759	2	3	11	70	67.5	75	90	75	100	68	90	NA
1832	902760	1	2	11	55	100	75	100	100	100	60	65	0
1833	902768	1	1	2	65	77.5	75	100	100	100	76	75	0
1834	902768	2	1	5	65	77.5	75	95	100	100	72	70	0
1835	902769	1	2	4	70	100	100	100	100	100	84	55	0
1836	902769	2	2	0	60	100	62.5	100	0	100	84	80	0
1837	902771	1	1	4	60	100	100	100	100	100	84	60	0
1838	902771	2	1	15	75	100	100	100	100	100	40	75	0
1839	902772	1	2	11	60	77.5	75	100	100	100	72	75	0
1840	902772	2	2	14	65	100	87.5	100	100	100	76	75	0
1841	902778	1	2	0	65	100	100	100	100	100	92	80	0
1842	902779	1	5	0	60	55	50	100	0	100	92	75	1
1843	902779	2	5	3	55	100	75	100	100	100	80	80	0
1844	902783	1	3	7	55	77.5	75	25	100	100	76	70	1
1845	902783	2	3	5	60	67.5	100	90	100	100	84	45	1
1846	902785	1	1	1	45	42.5	50	0	25	66.66666412	72	70	0
1847	902788	1	3	7	65	100	100	100	100	100	76	75	1
1848	902788	2	3	4	60	100	75	100	100	100	72	75	1
1849	902792	1	1	11	70	77.5	75	100	100	100	72	80	NA
1850	902792	2	1	8	55	77.5	75	100	100	100	68	70	NA
1851	902793	1	5	6	65	100	NA	100	100	100	80	80	1
1852	902793	2	5	0	80	100	100	100	100	100	92	95	0
1853	902797	1	1	7	60	100	87.5	100	100	100	84	80	0
1854	902797	2	1	8	65	77.5	75	85	75	100	80	75	0
1855	902798	1	3	7	75	77.5	75	100	100	66.66666412	76	85	1
1856	902798	2	3	3	70	67.5	75	95	75	33.33333206	76	75	1
1857	902802	1	5	1	70	77.5	75	100	100	66.66666412	80	85	1
1858	902802	2	5	1	65	90	100	100	100	100	76	80	0
1859	902803	1	1	2	60	90	100	95	50	100	60	55	0
1860	902803	2	1	16	45	77.5	62.5	95	100	0	64	60	0
1861	902811	1	3	5	70	90	100	100	100	100	84	85	1
1862	902811	2	3	10	60	100	100	100	100	100	76	85	1
1863	902813	1	2	2	80	100	100	100	100	100	60	75	0
1864	902814	1	1	1	70	100	100	100	100	100	92	80	0
1865	902814	2	1	7	65	80	100	100	100	100	80	75	0
1866	902822	1	1	8	45	22.5	25	20	0	100	88	25	0
1867	902822	2	1	15	70	77.5	75	75	100	100	84	75	0
1868	902834	1	3	4	65	77.5	75	95	100	100	72	80	1
1869	902834	2	3	23	30	55	100	65	75	66.66666412	52	60	1
1870	902837	1	5	5	60	90	100	90	75	100	76	85	1
1871	902837	2	5	3	70	100	100	100	100	100	76	85	0
1872	902840	1	1	0	70	100	75	100	100	100	72	80	0
1873	902840	2	1	1	65	87.5	62.5	100	0	33.33333206	64	75	0
1874	902855	1	4	1	60	100	100	100	100	100	84	75	1
1875	902855	2	4	3	60	32.5	37.5	50	25	33.33333206	76	65	1
1876	902865	2	1	0	55	70	100	100	100	100	92	80	0
1877	902869	1	5	9	65	100	75	95	100	100	80	60	1
1878	902869	2	5	1	65	77.5	75	95	75	66.66666412	84	80	0
1879	902872	1	1	6	60	100	100	100	100	100	68	80	0
1880	902872	2	1	13	65	100	100	100	100	100	84	80	0
1881	902874	1	4	9	60	90	100	100	100	100	92	90	1
1882	902874	2	4	5	60	60	100	65	75	100	88	100	1
1883	902876	1	4	0	75	60	100	100	100	100	92	90	1
1884	902876	2	4	0	60	100	100	85	100	100	88	85	1
1885	902879	2	3	1	65	100	100	95	100	100	76	70	1
1886	902887	1	5	1	65	100	87.5	100	100	66.66666412	76	90	0
1887	902887	2	5	NA	70	77.5	87.5	85	100	100	80	85	1
1888	902891	2	4	6	65	77.5	75	100	100	100	80	80	1
1889	902896	1	1	1	65	77.5	87.5	100	100	100	76	80	0
1890	902896	2	1	3	65	90	87.5	100	100	100	76	90	0
1891	902902	1	3	0	70	77.5	62.5	75	50	33.33333206	76	85	1
1892	902902	2	3	6	60	77.5	75	100	100	100	76	85	1
1893	902911	1	1	0	80	80	100	100	100	100	88	95	0
1894	902911	2	1	11	65	77.5	87.5	100	100	66.66666412	80	80	0
1895	902912	1	5	10	60	77.5	50	30	0	33.33333206	80	90	1
1896	902912	2	5	5	65	90	75	100	75	100	72	70	0
1897	902913	1	2	2	65	100	100	90	100	100	92	90	0
1898	902913	2	2	5	60	35	50	100	0	100	72	65	0
1899	902914	1	3	2	65	77.5	75	100	75	100	80	80	1
1900	902914	2	3	3	40	77.5	75	90	50	33.33333206	76	85	1
1901	902916	1	5	6	60	90	75	80	100	100	80	85	1
1902	902916	2	5	0	50	100	100	100	100	100	80	85	0
1903	902922	1	1	0	70	100	100	100	100	100	88	85	0
1904	902925	1	4	0	55	100	100	100	100	100	84	75	1
1905	902925	2	4	10	35	47.5	100	100	25	100	76	65	1
1906	902939	1	3	0	75	100	100	100	100	100	92	90	1
1907	902939	2	3	9	75	70	100	100	100	100	80	90	1
1908	902944	2	5	13	50	100	100	85	100	100	76	70	1
1909	902945	1	5	10	60	87.5	75	100	100	100	72	65	0
1910	902945	2	5	9	70	100	100	80	100	100	72	60	1
1911	902946	2	1	0	70	100	100	100	100	100	96	90	0
1912	902947	1	1	0	75	80	100	100	100	100	84	90	0
1913	902947	2	1	0	75	80	100	95	100	100	88	90	0
1914	902950	2	4	10	60	67.5	62.5	100	100	100	76	75	1
1915	902953	1	5	NA	60	77.5	75	100	75	66.66666412	72	65	1
1916	902953	2	5	5	65	77.5	75	100	100	100	80	80	0
1917	902960	1	5	0	85	100	100	100	100	100	92	80	0
1918	902960	2	5	4	65	77.5	75	100	50	100	80	75	1
1919	902962	1	1	3	60	77.5	62.5	100	100	66.66666412	76	80	0
1920	902962	2	1	0	65	77.5	62.5	100	75	100	68	80	0
1921	902966	1	4	1	75	100	100	100	100	100	100	95	1
1922	902966	2	4	4	70	100	100	95	100	100	76	90	1
1923	902967	1	2	4	60	77.5	75	100	100	100	72	65	0
1924	902967	2	2	0	65	70	100	100	100	100	100	95	0
1925	902969	1	2	11	70	90	50	15	100	100	60	70	0
1926	902971	1	2	8	60	100	75	100	100	100	72	75	0
1927	902971	2	2	2	65	77.5	62.5	100	100	100	76	75	0
1928	902973	1	4	0	55	100	100	100	100	100	60	75	1
1929	902973	2	4	7	70	100	100	75	100	100	76	95	1
1930	902979	1	5	1	65	77.5	75	100	100	100	76	80	1
1931	902979	2	5	7	60	77.5	75	95	100	100	72	80	0
1932	902981	2	5	8	40	67.5	62.5	80	50	33.33333206	72	80	1
1933	902989	2	4	0	50	100	100	100	100	100	76	70	1
1934	902993	2	1	1	70	80	100	100	100	100	84	70	0
1935	902997	1	1	53	30	77.5	62.5	100	0	100	40	40	0
1936	902997	2	1	9	60	100	87.5	100	100	100	68	70	0
1937	903001	1	2	2	60	90	100	100	100	100	92	75	0
1938	903001	2	2	11	65	100	NA	100	100	100	76	80	0
1939	903007	1	1	1	80	70	100	100	100	100	88	80	0
1940	903007	2	1	1	70	100	100	100	100	100	80	85	0
1941	903008	1	1	2	40	100	100	100	100	100	88	85	0
1942	903008	2	1	7	75	100	75	100	100	100	76	80	0
1943	903010	1	4	2	65	100	100	95	100	100	84	80	1
1944	903013	1	4	5	55	100	100	90	100	100	64	100	1
1945	903013	2	4	1	55	87.5	100	100	100	100	92	80	1
1946	903014	1	5	20	45	60	100	90	100	100	12	50	1
1947	903014	2	5	NA	NA	NA	NA	NA	NA	NA	NA	NA	0
1948	903022	1	2	4	75	77.5	100	100	100	100	92	90	0
1949	903022	2	2	1	65	100	100	100	100	100	76	55	0
1950	903024	1	5	3	65	77.5	75	80	75	100	64	75	1
1951	903024	2	5	2	70	90	62.5	100	100	66.66666412	72	85	0
1952	903027	2	5	10	55	100	100	100	100	100	32	30	1
1953	903030	1	3	0	70	100	87.5	90	50	100	68	80	1
1954	903030	2	3	0	40	100	100	100	100	100	88	80	1
1955	903031	1	3	3	60	100	100	100	100	100	72	70	1
1956	903031	2	3	0	80	100	100	100	100	100	96	95	1
1957	903032	1	1	1	75	100	87.5	100	100	100	84	90	0
1958	903032	2	1	3	70	77.5	75	100	100	100	80	90	0
1959	903034	1	3	3	30	90	100	55	100	100	96	80	1
1960	903034	2	3	19	20	100	87.5	60	100	100	32	50	1
1961	903037	1	5	4	50	77.5	87.5	95	100	100	84	95	0
1962	903037	2	5	0	65	87.5	100	100	100	100	76	90	1
1963	903041	1	1	4	45	90	100	90	75	100	80	70	0
1964	903041	2	1	9	30	80	100	80	100	33.33333206	72	70	0
1965	903042	1	3	8	65	77.5	75	85	25	33.33333206	76	80	1
1966	903042	2	3	5	50	70	100	100	100	100	84	75	1
1967	903043	1	5	8	70	77.5	75	100	25	100	76	85	0
1968	903043	2	5	5	80	100	100	100	100	100	88	90	1
1969	903069	1	4	3	40	87.5	100	85	0	100	76	80	1
1970	903069	2	4	1	55	77.5	100	90	0	100	80	70	1
1971	903076	1	5	0	55	45	50	100	0	100	92	80	1
1972	903076	2	5	21	35	67.5	75	100	25	0	40	40	0
1973	903081	1	1	4	65	77.5	75	100	100	100	76	75	0
1974	903081	2	1	1	70	100	100	100	100	100	84	80	0
1975	903083	1	1	4	60	90	100	90	100	100	96	90	0
1976	903083	2	1	4	65	100	100	100	100	100	72	60	0
1977	903093	1	1	3	60	90	75	100	100	100	80	80	0
1978	903093	2	1	1	45	100	100	80	50	66.66666412	92	70	0
1979	903096	1	5	6	50	100	100	100	100	100	68	65	0
1980	903096	2	5	1	50	100	100	95	100	100	80	80	1
1981	903098	1	5	9	55	67.5	50	100	25	33.33333206	72	80	1
1982	903098	2	5	6	35	67.5	37.5	75	25	33.33333206	68	70	0
1983	903105	1	1	11	60	77.5	75	100	100	100	76	85	0
1984	903105	2	1	2	65	100	100	100	100	100	88	80	0
1985	903115	1	5	4	65	77.5	75	100	100	100	76	65	1
1986	903115	2	5	1	65	77.5	62.5	100	75	66.66666412	72	80	0
1987	903116	1	3	8	60	77.5	62.5	100	100	100	72	80	1
1988	903116	2	3	12	60	87.5	75	100	100	100	20	35	1
1989	903119	1	5	7	65	55	87.5	100	100	100	76	80	0
1990	903119	2	5	0	65	100	100	95	100	100	100	95	1
1991	903120	1	2	6	60	100	62.5	100	100	100	64	70	0
1992	903122	1	5	0	85	100	100	100	100	100	88	90	0
1993	903122	2	5	1	65	90	100	95	100	100	80	90	1
1994	903125	1	3	0	85	70	100	100	100	100	68	70	NA
1995	903125	2	3	8	90	75	87.5	100	50	100	72	80	NA
1996	903128	1	4	0	60	100	100	90	100	100	84	75	1
1997	903128	2	4	6	20	87.5	100	75	25	100	68	65	1
1998	903135	1	5	2	50	77.5	87.5	100	100	66.66666412	76	80	0
1999	903135	2	5	0	65	77.5	75	100	100	100	84	75	1
2000	903138	1	2	0	85	100	100	100	100	100	92	95	0
2001	903138	2	2	6	50	100	100	100	100	100	60	65	0
2002	903148	1	3	17	60	87.5	75	70	100	100	48	50	1
2003	903148	2	3	18	20	32.5	37.5	15	0	33.33333206	60	45	1
2004	903150	1	1	1	65	100	100	100	100	100	76	80	0
[truncated: 1,963 more rows]
